# Supplementary material for: Review of the Capitellidae (Annelida, Polychaeta) from the Eastern Tropical Pacific region, with notes on selected species
Source: Zookeys. 2011 Dec 3;(151):17–52. doi: 10.3897/zookeys.151.1964 (PMC3286223; doi:10.3897/zookeys.151.1964)
Supplement: XML Treatment for Amastigos [file zookeys.151.1964-treatment1.xml]

<!DOCTYPE tp:taxon-treatment
  PUBLIC "-//TaxonX//DTD Taxonomic Treatment Publishing DTD v0 20100105//EN" "tax-treatment-NSO.dtd">
<tp:taxon-treatment xmlns:tp="http://www.plazi.org/taxpub"><tp:treatment-meta><mixed-citation publication-type="journal"><person-group><name><surname>García-Garza</surname><given-names>María Elena</given-names></name><name><surname>León-González</surname><given-names>Jesús Angel De</given-names></name></person-group><article-title>Review of the Capitellidae (Annelida, Polychaeta) from the Eastern Tropical Pacific region,  with notes on selected species</article-title><source>Zookeys</source><day>3</day><month>12</month><year>2011</year><volume>2011</volume><issue>151</issue><fpage>17</fpage><lpage>52</lpage><pub-id pub-id-type="doi">10.3897/zookeys.151.1964</pub-id></mixed-citation></tp:treatment-meta><tp:nomenclature><label>Genus</label><tp:taxon-name>
                            <tp:taxon-name-part taxon-name-part-type="genus">Amastigos</tp:taxon-name-part>
                        </tp:taxon-name><tp:taxon-authority>Piltz, 1977</tp:taxon-authority><tp:nomenclature-citation-list><tp:nomenclature-citation><tp:taxon-name>Amastigos</tp:taxon-name><comment> Piltz, 1977: 57, figs 1–2.</comment></tp:nomenclature-citation></tp:nomenclature-citation-list></tp:nomenclature><tp:treatment-sec sec-type="Type species"><title>Type species.</title><p><italic><tp:taxon-name>Amastigos acutus</tp:taxon-name></italic>Piltz, 1977</p></tp:treatment-sec><tp:taxon-treatment><tp:treatment-meta><mixed-citation publication-type="journal"><person-group><name><surname>García-Garza</surname><given-names>María Elena</given-names></name><name><surname>León-González</surname><given-names>Jesús Angel De</given-names></name></person-group><article-title>Review of the Capitellidae (Annelida, Polychaeta) from the Eastern Tropical Pacific region,  with notes on selected species</article-title><source>Zookeys</source><day>3</day><month>12</month><year>2011</year><volume>2011</volume><issue>151</issue><fpage>17</fpage><lpage>52</lpage><pub-id pub-id-type="doi">10.3897/zookeys.151.1964</pub-id></mixed-citation></tp:treatment-meta><tp:nomenclature><tp:taxon-name>
                                <tp:taxon-name-part taxon-name-part-type="genus">Amastigos</tp:taxon-name-part>
                                <tp:taxon-name-part taxon-name-part-type="species">acutus</tp:taxon-name-part>
                            <object-id xmlns:xlink="http://www.w3.org/1999/xlink" xlink:type="simple">http://species-id.net/wiki/Amastigos_acutus</object-id>
                            </tp:taxon-name><tp:taxon-authority>Piltz, 1977</tp:taxon-authority><tp:nomenclature-citation-list><tp:nomenclature-citation><tp:taxon-name>Amastigos acutus</tp:taxon-name><comment>Piltz, 1977: 57, figs 1–2.</comment></tp:nomenclature-citation></tp:nomenclature-citation-list></tp:nomenclature><tp:treatment-sec sec-type="Type locality"><title>Type locality.</title><p>Near Carpinteria Hope Ranch, CaliforniaUSA, Stn. 11A, April 5 1971, fine grained, sandy beach.</p></tp:treatment-sec><tp:treatment-sec sec-type="Type material"><title>Type material.</title><p>Holotype (LACM-AHF POLY 1239) and 1 Paratype (LACM-AHF POLY 1240).</p></tp:treatment-sec><tp:treatment-sec sec-type="Material examined"><title>Material examined.</title><p>(4 specimens) Baja California Sur: La Paz Bay, Ensenada de La Paz (UANL-6457), Stn. 1 [<named-content xmlns:xlink="http://www.w3.org/1999/xlink" content-type="dwc:verbatimCoordinates" xlink:type="simple">24°06'50.3"N, 110°25'12.0"W</named-content>] (1 specimen), August 17 2005; (UANL-6459), Stn. 7 [<named-content xmlns:xlink="http://www.w3.org/1999/xlink" content-type="dwc:verbatimCoordinates" xlink:type="simple">24°09'00.0"N, 110°21'38.0"W</named-content>] (1 specimen) November 27 2005; (UANL-6456), Stn. 11 [<named-content xmlns:xlink="http://www.w3.org/1999/xlink" content-type="dwc:verbatimCoordinates" xlink:type="simple">24°08'28.9"N, 110°25'41.9"W</named-content>] (1 specimen), November 27 2005, 0.20 m, Coll. Daniel Hernández-Valdez (DHV), Guerrero: Petacalco Bay (UANL-6458), Stn. E-2 [<named-content xmlns:xlink="http://www.w3.org/1999/xlink" content-type="dwc:verbatimCoordinates" xlink:type="simple">17°58'26"N, 102°03'45"W</named-content>] (1 specimen), december 9 1992, 7 m, Coll. Edgar Amador-Silva.</p></tp:treatment-sec><tp:treatment-sec sec-type="Records"><title>Records.</title><p>USA: California (<xref ref-type="bibr" rid="B63">Piltz 1977</xref>); México: Baja California Sur, La Paz Bay; Guerrero, Petacalco Bay (material reported in this work).</p></tp:treatment-sec><tp:treatment-sec sec-type="Remarks"><title>Remarks.</title><p>Upon examining the holotype, we noticed some morphological characteristics that were omitted in the original description: a) the presence of palpodes on the anterior end of the prostomium, and b) the structure described as the pygidium is, in fact, the rupture of an abdominal segment. The rest of the description agrees well with the features of the type material</p></tp:treatment-sec><tp:treatment-sec sec-type=""><title>.</title></tp:treatment-sec></tp:taxon-treatment><ref-list><ref id="B63"><mixed-citation xmlns:xlink="http://www.w3.org/1999/xlink" xlink:type="simple"><person-group><name name-style="western"><surname>Piltz</surname><given-names>FM</given-names></name></person-group> (<year>1977</year>)<article-title> A new genus and species of polychaete (Family Capitellidae) from Southern California.</article-title><source>Bulletin of the Southern California Academy of Sciences </source><volume>76</volume>: <fpage>57</fpage>-<lpage>60</lpage>.</mixed-citation></ref></ref-list></tp:taxon-treatment>
