# Supplementary material for: Review of the Capitellidae (Annelida, Polychaeta) from the Eastern Tropical Pacific region, with notes on selected species
Source: Zookeys. 2011 Dec 3;(151):17–52. doi: 10.3897/zookeys.151.1964 (PMC3286223; doi:10.3897/zookeys.151.1964)
Supplement: XML Treatment for Anotomastus [file zookeys.151.1964-treatment3.xml]

<!DOCTYPE tp:taxon-treatment
  PUBLIC "-//TaxonX//DTD Taxonomic Treatment Publishing DTD v0 20100105//EN" "tax-treatment-NSO.dtd">
<tp:taxon-treatment xmlns:tp="http://www.plazi.org/taxpub"><tp:treatment-meta><mixed-citation publication-type="journal"><person-group><name><surname>García-Garza</surname><given-names>María Elena</given-names></name><name><surname>León-González</surname><given-names>Jesús Angel De</given-names></name></person-group><article-title>Review of the Capitellidae (Annelida, Polychaeta) from the Eastern Tropical Pacific region,  with notes on selected species</article-title><source>Zookeys</source><day>3</day><month>12</month><year>2011</year><volume>2011</volume><issue>151</issue><fpage>17</fpage><lpage>52</lpage><pub-id pub-id-type="doi">10.3897/zookeys.151.1964</pub-id></mixed-citation></tp:treatment-meta><tp:nomenclature><label>Genus</label><tp:taxon-name>
                            <tp:taxon-name-part taxon-name-part-type="genus">Anotomastus</tp:taxon-name-part>
                        </tp:taxon-name><tp:taxon-authority>Hartman, 1947</tp:taxon-authority><tp:nomenclature-citation-list><tp:nomenclature-citation><tp:taxon-name>Anotomastus</tp:taxon-name><comment> Hartman, 1947: 441, Pl. 9, fig. 56.</comment></tp:nomenclature-citation></tp:nomenclature-citation-list></tp:nomenclature><tp:treatment-sec sec-type="Type species"><title>Type species.</title><p><italic><tp:taxon-name>Eunotomastus gordiodes</tp:taxon-name></italic> Moore, 1909</p></tp:treatment-sec><tp:taxon-treatment><tp:treatment-meta><mixed-citation publication-type="journal"><person-group><name><surname>García-Garza</surname><given-names>María Elena</given-names></name><name><surname>León-González</surname><given-names>Jesús Angel De</given-names></name></person-group><article-title>Review of the Capitellidae (Annelida, Polychaeta) from the Eastern Tropical Pacific region,  with notes on selected species</article-title><source>Zookeys</source><day>3</day><month>12</month><year>2011</year><volume>2011</volume><issue>151</issue><fpage>17</fpage><lpage>52</lpage><pub-id pub-id-type="doi">10.3897/zookeys.151.1964</pub-id></mixed-citation></tp:treatment-meta><tp:nomenclature><tp:taxon-name>
                                <tp:taxon-name-part taxon-name-part-type="genus">Anotomastus</tp:taxon-name-part>
                                <tp:taxon-name-part taxon-name-part-type="species">gordiodes</tp:taxon-name-part>
                            <object-id xmlns:xlink="http://www.w3.org/1999/xlink" xlink:type="simple">http://species-id.net/wiki/Anotomastus_gordiodes</object-id>
                            </tp:taxon-name><tp:taxon-authority>(Moore, 1909)</tp:taxon-authority><tp:nomenclature-citation-list><tp:nomenclature-citation><tp:taxon-name>Eunotomastus gordiodes</tp:taxon-name><comment> Moore, 1909: 278, Pl. 9, fig. 56.</comment></tp:nomenclature-citation><tp:nomenclature-citation><tp:taxon-name>Anotomastus gordiodes</tp:taxon-name><comment> Hartman, 1947: 442, Pl. 58, figs 1–6; <xref ref-type="bibr" rid="B66">Reish 1968</xref>: 89; <xref ref-type="bibr" rid="B46">Hartma 1969</xref>: 355.</comment></tp:nomenclature-citation></tp:nomenclature-citation-list></tp:nomenclature><tp:treatment-sec sec-type="Type locality"><title>Type locality.</title><p>San Diego, California.</p></tp:treatment-sec><tp:treatment-sec sec-type="Type material"><title>Type material.</title><p>Syntypes (LACM-AHF POLY 1450-42), (LACM-AHF POLY 1451-42), (LACM-AHF POLY 1505-43), (LACM-AHF POLY 1487-38), (LACM-AHF POLY 2275).</p></tp:treatment-sec><tp:treatment-sec sec-type="Material examined"><title>Material examined.</title><p>(50 specimens) Baja California: Todos Santos Bay (ECOSUR-CAP-1), Stn. IV-2 [<named-content xmlns:xlink="http://www.w3.org/1999/xlink" content-type="dwc:verbatimCoordinates" xlink:type="simple">28°56'32.3"N, 113°33'15.4"W</named-content>] (1 specimen), 13 m, October 8 1979, Coll. Sergio Salazar-Vallejo (SSV); Los Angeles Bay, Municipal Beach (UANL-6463) [<named-content xmlns:xlink="http://www.w3.org/1999/xlink" content-type="dwc:verbatimCoordinates" xlink:type="simple">28°56'32.3"N, 113°33'15.4"W</named-content>] (26 specimens), 1 m, June 27 2005; Baja California Sur: Magdalena Bay (UANL-6245), Stn. E-9 [<named-content xmlns:xlink="http://www.w3.org/1999/xlink" content-type="dwc:verbatimCoordinates" xlink:type="simple">25°36'8"N, 112°0'8"W</named-content>] (1 specimen), December 6 1996; (UANL-6246), Stn. E-2 [<named-content xmlns:xlink="http://www.w3.org/1999/xlink" content-type="dwc:verbatimCoordinates" xlink:type="simple">24°34'9"N, 111°58'9"W</named-content>] (2 specimens), December 5 1996; 1 m, Coll. Victoria Díaz-Castañeda (VDC); Sonora: Puerto Peñasco, La Choya Bay (UANL-6462) [<named-content xmlns:xlink="http://www.w3.org/1999/xlink" content-type="dwc:verbatimCoordinates" xlink:type="simple">31°20'37.8"N, 113°38'01.7"W</named-content>] (16 specimens) 1 m, June 29 2005; (UANL-6464) (4 specimens), 1 m, August 7 2006, Coll. Jesús Angel de León-González (JALG) and María Elena García-Garza (MEGG).</p></tp:treatment-sec><tp:treatment-sec sec-type="Records"><title>Records.</title><p>USA: California (<xref ref-type="bibr" rid="B58">Moore 1909</xref>, <xref ref-type="bibr" rid="B43">Hartman 1947</xref>, <xref ref-type="bibr" rid="B46">1969</xref>); México: Baja California, Los Angeles Bay (<xref ref-type="bibr" rid="B66">Reish 1968</xref>), Baja California, Gulf of California, Baja California Sur and Sonora in the Gulf of California (present study).</p></tp:treatment-sec></tp:taxon-treatment><ref-list><ref id="B66"><mixed-citation xmlns:xlink="http://www.w3.org/1999/xlink" xlink:type="simple"><person-group><name name-style="western"><surname>Reish</surname><given-names>DJ</given-names></name></person-group> (<year>1968</year>)<article-title> A biological survey of Bahía de Los Angeles, Gulf of California, Mexico, Benthic polychaetous annelids. Transactions of the San.</article-title><source>Diego Society of Natural History </source><volume>15</volume>: <fpage>67</fpage>-<lpage>106</lpage>.</mixed-citation></ref><ref id="B46"><mixed-citation xmlns:xlink="http://www.w3.org/1999/xlink" xlink:type="simple"><person-group><name name-style="western"><surname>Hartman</surname><given-names>O</given-names></name></person-group> (<year>1969</year>)<source> Atlas of the Sedentariate polychaetous annelids from California.</source><publisher-name>Allan Hancock Foundation</publisher-name>, <publisher-loc>University of Southern California</publisher-loc>, <lpage>812</lpage> pp.</mixed-citation></ref><ref id="B58"><mixed-citation xmlns:xlink="http://www.w3.org/1999/xlink" xlink:type="simple"><person-group><name name-style="western"><surname>Moore</surname><given-names>JP</given-names></name></person-group> (<year>1909</year>)<article-title> Polychaetous annelids from Monterey Bay and San Diego Bay, California.</article-title><source>Proceeding of the Zoological Society of London </source><volume>61</volume>: <fpage>235</fpage>-<lpage>295</lpage>.</mixed-citation></ref><ref id="B43"><mixed-citation xmlns:xlink="http://www.w3.org/1999/xlink" xlink:type="simple"><person-group><name name-style="western"><surname>Hartman</surname><given-names>O</given-names></name></person-group> (<year>1947</year>)<article-title> Polychaetous annelids Part VII. Capitellidae.</article-title><source>Allan Hancock Pacific Expeditions, California </source><volume>10</volume>: <fpage>391</fpage>-<lpage>481</lpage>.</mixed-citation></ref></ref-list></tp:taxon-treatment>
