# Supplementary material for: Review of the Capitellidae (Annelida, Polychaeta) from the Eastern Tropical Pacific region, with notes on selected species
Source: Zookeys. 2011 Dec 3;(151):17–52. doi: 10.3897/zookeys.151.1964 (PMC3286223; doi:10.3897/zookeys.151.1964)
Supplement: XML Treatment for Capitella [file zookeys.151.1964-treatment5.xml]

<!DOCTYPE tp:taxon-treatment
  PUBLIC "-//TaxonX//DTD Taxonomic Treatment Publishing DTD v0 20100105//EN" "tax-treatment-NSO.dtd">
<tp:taxon-treatment xmlns:tp="http://www.plazi.org/taxpub"><tp:treatment-meta><mixed-citation publication-type="journal"><person-group><name><surname>García-Garza</surname><given-names>María Elena</given-names></name><name><surname>León-González</surname><given-names>Jesús Angel De</given-names></name></person-group><article-title>Review of the Capitellidae (Annelida, Polychaeta) from the Eastern Tropical Pacific region,  with notes on selected species</article-title><source>Zookeys</source><day>3</day><month>12</month><year>2011</year><volume>2011</volume><issue>151</issue><fpage>17</fpage><lpage>52</lpage><pub-id pub-id-type="doi">10.3897/zookeys.151.1964</pub-id></mixed-citation></tp:treatment-meta><tp:nomenclature><label>Genus</label><tp:taxon-name>
                            <tp:taxon-name-part taxon-name-part-type="genus">Capitella</tp:taxon-name-part>
                        </tp:taxon-name><tp:taxon-authority>Blainville, 1828</tp:taxon-authority><tp:nomenclature-citation-list><tp:nomenclature-citation><tp:taxon-name>Capitella</tp:taxon-name><comment> Blainville, 1828:368.</comment></tp:nomenclature-citation></tp:nomenclature-citation-list></tp:nomenclature><tp:treatment-sec sec-type="Type species"><title>Type species.</title><p> <italic><tp:taxon-name>Lumbricus capitatus</tp:taxon-name></italic> Fabricius, 1780:279.</p><!--PageBreak--></tp:treatment-sec><tp:taxon-treatment><tp:treatment-meta><mixed-citation publication-type="journal"><person-group><name><surname>García-Garza</surname><given-names>María Elena</given-names></name><name><surname>León-González</surname><given-names>Jesús Angel De</given-names></name></person-group><article-title>Review of the Capitellidae (Annelida, Polychaeta) from the Eastern Tropical Pacific region,  with notes on selected species</article-title><source>Zookeys</source><day>3</day><month>12</month><year>2011</year><volume>2011</volume><issue>151</issue><fpage>17</fpage><lpage>52</lpage><pub-id pub-id-type="doi">10.3897/zookeys.151.1964</pub-id></mixed-citation></tp:treatment-meta><tp:nomenclature><tp:taxon-name>
                                <tp:taxon-name-part taxon-name-part-type="genus">Capitella</tp:taxon-name-part>
                                <tp:taxon-name-part taxon-name-part-type="species">capitata</tp:taxon-name-part>
                            <object-id xmlns:xlink="http://www.w3.org/1999/xlink" xlink:type="simple">http://species-id.net/wiki/Capitella_capitata</object-id>
                            </tp:taxon-name><tp:taxon-authority>(Fabricius, 1780)</tp:taxon-authority><tp:nomenclature-citation-list><tp:nomenclature-citation><tp:taxon-name>Capitella capitata capitata</tp:taxon-name><comment> Warren, 1976:198, pl. 1.</comment></tp:nomenclature-citation><tp:nomenclature-citation><tp:taxon-name>Capitella capitata</tp:taxon-name><comment>Fabricius, 1780: 279; <xref ref-type="bibr" rid="B31">Fauvel 1927</xref>: 154, fig.155; <xref ref-type="bibr" rid="B65">Reish 1963</xref>: 428; <xref ref-type="bibr" rid="B66">1968</xref>: 89; <xref ref-type="bibr" rid="B20">Day 1967</xref>: 595, fig. 28.2 i–m; <xref ref-type="bibr" rid="B46">Hartman 1969</xref>: 361, figs 1–5; <xref ref-type="bibr" rid="B3">Bastida-Zavala 1993</xref>: 22; <xref ref-type="bibr" rid="B9">Blake 2000</xref>: 58, fig.4.2 a–e; <xref ref-type="bibr" rid="B22">Dean 2001</xref>: 71; <xref ref-type="bibr" rid="B23">2004</xref>: 135; <xref ref-type="bibr" rid="B10">Blake et al. 2009</xref>:58, figs 2 a–f, 3 a–f, 4 a–f.</comment></tp:nomenclature-citation></tp:nomenclature-citation-list></tp:nomenclature><tp:treatment-sec sec-type="Type locality"><title>Type locality.</title><p>Greenland, NW Atlantic, Arctic Ocean</p></tp:treatment-sec><tp:treatment-sec sec-type="Type material"><title>Type material.</title><p>Neotype ZMUC- POL-1967 (not seen).</p></tp:treatment-sec><tp:treatment-sec sec-type="Material examined"><title>Material examined.</title><p>(181 specimens) Baja California Sur: La Paz Bay, Magdalena Bay [<named-content xmlns:xlink="http://www.w3.org/1999/xlink" content-type="dwc:verbatimCoordinates" xlink:type="simple">24°38'09"N, 112°80'73"W</named-content>] (139 specimens), December 6 1996, Coll. JALG; Sonora: Guaymas Bay (UANL 5238), Stn. 2 [<named-content xmlns:xlink="http://www.w3.org/1999/xlink" content-type="dwc:verbatimCoordinates" xlink:type="simple">27°53'28"N, 110°54'14"W</named-content>] (18 specimens), May 6 1999; (UANL 5241), Stn. 6 [<named-content xmlns:xlink="http://www.w3.org/1999/xlink" content-type="dwc:verbatimCoordinates" xlink:type="simple">27°55'09"N, 110°52'39"W</named-content>] (4 specimens), May 4 1999; (UANL 5242), Stn. 3 [<named-content xmlns:xlink="http://www.w3.org/1999/xlink" content-type="dwc:verbatimCoordinates" xlink:type="simple">27°54'13"N, 110°53'59"W</named-content>] (2 specimens), May 6 1999; (UANL 5244), Stn. 1 [<named-content xmlns:xlink="http://www.w3.org/1999/xlink" content-type="dwc:verbatimCoordinates" xlink:type="simple">27°55'21"N, 110°53'14"W</named-content>] (1 specimen), May 6 1999; Río Escondido [<named-content xmlns:xlink="http://www.w3.org/1999/xlink" content-type="dwc:verbatimCoordinates" xlink:type="simple">27°54'04.2"N, 110°54'08.2"W</named-content>] (17 specimens), August 9 2006, 0.50 m, Coll. JALG.</p></tp:treatment-sec><tp:treatment-sec sec-type="Records"><title>Records.</title><p>This species has been reported to be broadly distributed around the world: Greenland (<xref ref-type="bibr" rid="B10">Blake 2009</xref>), France (<xref ref-type="bibr" rid="B31">Fauvel 1927</xref>), Southern Africa (<xref ref-type="bibr" rid="B20">Day 1967</xref>), USA, California (<xref ref-type="bibr" rid="B46">Hartman 1969</xref>, Blake et al. 2000), Costa Rica (<xref ref-type="bibr" rid="B22">Dean 2001</xref>, <xref ref-type="bibr" rid="B23">2004</xref>), Western México (<xref ref-type="bibr" rid="B65">Reish 1963</xref>, <xref ref-type="bibr" rid="B66">1968</xref>, <xref ref-type="bibr" rid="B3">Bastida-Zavala 1993</xref>). <xref ref-type="bibr" rid="B10">Blake (2009)</xref> indicates that <italic><tp:taxon-name>Capitella capitata</tp:taxon-name></italic> is probably only distributed in Arctic and subarctic areas and those numerous records from lower latitudes are probably not this species.</p></tp:treatment-sec><tp:treatment-sec sec-type="Remarks"><title>Remarks.</title><p>The specimens revised in this work from Western México are similar morphologically to the neotype of <italic><tp:taxon-name>Capitella capitata</tp:taxon-name></italic> redescribed by <xref ref-type="bibr" rid="B10">Blake (2009)</xref>. The type locality (Greenland) of this species could indicates that records from warmer waters must be considered doubtful so that molecular studies may be required to separate them from the true "<italic><tp:taxon-name>Capitella capitata</tp:taxon-name></italic>" populations.</p></tp:treatment-sec></tp:taxon-treatment><ref-list><ref id="B31"><mixed-citation xmlns:xlink="http://www.w3.org/1999/xlink" xlink:type="simple"><person-group><name name-style="western"><surname>Fauvel</surname><given-names>P</given-names></name></person-group> (<year>1927</year>)<source> Polychètes Sedentaires &amp; Addenda aux Polychètes Errantes. Faune de France. Fédération Française des Sociétés de Science Naturel 16: 1- 494 pp.</source></mixed-citation></ref><ref id="B65"><mixed-citation xmlns:xlink="http://www.w3.org/1999/xlink" xlink:type="simple"><person-group><name name-style="western"><surname>Reish</surname><given-names>DJ</given-names></name></person-group> (<year>1963</year>)<article-title> A quantitative study of the benthic polychaetous annelids of Bahía de San Quintín, Baja California.</article-title><source>Pacific Naturalist </source><volume>3</volume>: <fpage>401</fpage>-<lpage>436</lpage>.</mixed-citation></ref><ref id="B66"><mixed-citation xmlns:xlink="http://www.w3.org/1999/xlink" xlink:type="simple"><person-group><name name-style="western"><surname>Reish</surname><given-names>DJ</given-names></name></person-group> (<year>1968</year>)<article-title> A biological survey of Bahía de Los Angeles, Gulf of California, Mexico, Benthic polychaetous annelids. Transactions of the San.</article-title><source>Diego Society of Natural History </source><volume>15</volume>: <fpage>67</fpage>-<lpage>106</lpage>.</mixed-citation></ref><ref id="B20"><mixed-citation xmlns:xlink="http://www.w3.org/1999/xlink" xlink:type="simple"><person-group><name name-style="western"><surname>Day</surname><given-names>JH</given-names></name></person-group> (<year>1967</year>)<article-title> A monograph on the Polychaeta of Southern Africa.</article-title><source>British Museum of Natural History Publications </source><volume>656</volume>: <fpage>1</fpage>-<lpage>878</lpage>.</mixed-citation></ref><ref id="B46"><mixed-citation xmlns:xlink="http://www.w3.org/1999/xlink" xlink:type="simple"><person-group><name name-style="western"><surname>Hartman</surname><given-names>O</given-names></name></person-group> (<year>1969</year>)<source> Atlas of the Sedentariate polychaetous annelids from California.</source><publisher-name>Allan Hancock Foundation</publisher-name>, <publisher-loc>University of Southern California</publisher-loc>, <lpage>812</lpage> pp.</mixed-citation></ref><ref id="B3"><mixed-citation xmlns:xlink="http://www.w3.org/1999/xlink" xlink:type="simple"><person-group><name name-style="western"><surname>Bastida-Zavala</surname><given-names>JR</given-names></name></person-group> (<year>1993</year>)<article-title> Taxonomía y composición biogeográfica de los poliquetos (Annelida: Polychaeta) de la Bahía de La Paz B.C.S., México.</article-title><source>Revista de Investigación Científica </source><volume>4</volume>: <fpage>11</fpage>-<lpage>39</lpage>.</mixed-citation></ref><ref id="B9"><mixed-citation xmlns:xlink="http://www.w3.org/1999/xlink" xlink:type="simple"><person-group><name name-style="western"><surname>Blake</surname><given-names>JA</given-names></name></person-group> (<year>2000</year>)<article-title> Family Capitellidae Grube, 1862</article-title> In: <person-group><name name-style="western"><surname>Blake</surname><given-names>JA</given-names></name><name name-style="western"><surname>Hilbig</surname><given-names>B</given-names></name><name name-style="western"><surname>Scott</surname><given-names>PV</given-names></name></person-group> (<role>Eds</role>). <issue-title>Taxonomic Atlas of the Benthic Fauna of the Santa Maria Basin and the Western Santa Barbara Channel.</issue-title><source>Volumen 7. The Annelida Part 4, Polychaeta: Flabelligeridae to Sternaspidae: Santa Barbara Museum of Natural History, California</source>: <fpage>47</fpage>-<lpage>96</lpage>.</mixed-citation></ref><ref id="B22"><mixed-citation xmlns:xlink="http://www.w3.org/1999/xlink" xlink:type="simple"><person-group><name name-style="western"><surname>Dean</surname><given-names>HK</given-names></name></person-group> (<year>2001</year>)<article-title> Capitellidae (Annelida: Polychaeta) from the Pacific Coast of Costa Rica.</article-title><source>Revista de Biología Tropical </source><volume>2</volume>: <fpage>69</fpage>-<lpage>84</lpage>.</mixed-citation></ref><ref id="B23"><mixed-citation xmlns:xlink="http://www.w3.org/1999/xlink" xlink:type="simple"><person-group><name name-style="western"><surname>Dean</surname><given-names>HK</given-names></name></person-group> (<year>2004</year>)<article-title> Marine biodiversity of Costa Rica: Class Polychaeta (Annelida). Revista de Biología Tropical 52 suppl.</article-title><volume>2</volume>: <fpage>131</fpage>-<lpage>181</lpage>.</mixed-citation></ref><ref id="B10"><mixed-citation xmlns:xlink="http://www.w3.org/1999/xlink" xlink:type="simple"><person-group><name name-style="western"><surname>Blake</surname><given-names>JA</given-names></name></person-group> (<year>2009</year>)<source> Redescription of <italic>Capitella capitata</italic> (Fabricius) from West Greenland and designation of a neotype (Polychaeta, Capitellidae) Zoosymposia, 2: 55–58.</source></mixed-citation></ref></ref-list></tp:taxon-treatment>
