# Supplementary material for: Review of the Capitellidae (Annelida, Polychaeta) from the Eastern Tropical Pacific region, with notes on selected species
Source: Zookeys. 2011 Dec 3;(151):17–52. doi: 10.3897/zookeys.151.1964 (PMC3286223; doi:10.3897/zookeys.151.1964)
Supplement: XML Treatment for Dasybranchus [file zookeys.151.1964-treatment9.xml]

<!DOCTYPE tp:taxon-treatment
  PUBLIC "-//TaxonX//DTD Taxonomic Treatment Publishing DTD v0 20100105//EN" "tax-treatment-NSO.dtd">
<tp:taxon-treatment xmlns:tp="http://www.plazi.org/taxpub"><tp:treatment-meta><mixed-citation publication-type="journal"><person-group><name><surname>García-Garza</surname><given-names>María Elena</given-names></name><name><surname>León-González</surname><given-names>Jesús Angel De</given-names></name></person-group><article-title>Review of the Capitellidae (Annelida, Polychaeta) from the Eastern Tropical Pacific region,  with notes on selected species</article-title><source>Zookeys</source><day>3</day><month>12</month><year>2011</year><volume>2011</volume><issue>151</issue><fpage>17</fpage><lpage>52</lpage><pub-id pub-id-type="doi">10.3897/zookeys.151.1964</pub-id></mixed-citation></tp:treatment-meta><tp:nomenclature><label>Genus</label><tp:taxon-name>
                            <tp:taxon-name-part taxon-name-part-type="genus">Dasybranchus</tp:taxon-name-part>
                        </tp:taxon-name><tp:taxon-authority>Grube, 1850</tp:taxon-authority><tp:nomenclature-citation-list><tp:nomenclature-citation><tp:taxon-name>Dasymallus</tp:taxon-name><comment> Grube, 1846:45. (Junior homonym of the <tp:taxon-name>Coleoptera</tp:taxon-name> genus <italic><tp:taxon-name>Dasymallus</tp:taxon-name></italic> Dejean, 1835)</comment></tp:nomenclature-citation><tp:nomenclature-citation><tp:taxon-name>Branchoscolex</tp:taxon-name><comment> Schmarda, 1861:164.</comment></tp:nomenclature-citation></tp:nomenclature-citation-list></tp:nomenclature><tp:treatment-sec sec-type="Type species"><title>Type species.</title><p><italic><tp:taxon-name>Dasybranchus caducus</tp:taxon-name></italic> (Grube, 1846)</p></tp:treatment-sec><tp:taxon-treatment><tp:treatment-meta><mixed-citation publication-type="journal"><person-group><name><surname>García-Garza</surname><given-names>María Elena</given-names></name><name><surname>León-González</surname><given-names>Jesús Angel De</given-names></name></person-group><article-title>Review of the Capitellidae (Annelida, Polychaeta) from the Eastern Tropical Pacific region,  with notes on selected species</article-title><source>Zookeys</source><day>3</day><month>12</month><year>2011</year><volume>2011</volume><issue>151</issue><fpage>17</fpage><lpage>52</lpage><pub-id pub-id-type="doi">10.3897/zookeys.151.1964</pub-id></mixed-citation></tp:treatment-meta><tp:nomenclature><tp:taxon-name>
                                <tp:taxon-name-part taxon-name-part-type="genus">Dasybranchus</tp:taxon-name-part>
                                <tp:taxon-name-part taxon-name-part-type="species">caducus</tp:taxon-name-part>
                            <object-id xmlns:xlink="http://www.w3.org/1999/xlink" xlink:type="simple">http://species-id.net/wiki/Dasybranchus_caducus</object-id>
                            </tp:taxon-name><tp:taxon-authority>(Grube, 1846)</tp:taxon-authority><tp:nomenclature-citation-list><tp:nomenclature-citation><tp:taxon-name>Dasybranchus caducus</tp:taxon-name><comment> Monro, 1928:97; <xref ref-type="bibr" rid="B61">Monro 1933</xref>: 1039; <xref ref-type="bibr" rid="B32">Fauvel 1943</xref>: 26; <xref ref-type="bibr" rid="B68">Rioja 1947</xref>: 523.</comment></tp:nomenclature-citation></tp:nomenclature-citation-list></tp:nomenclature><tp:treatment-sec sec-type="Type locality"><title>Type locality.</title><p>Mediterranean Sea.</p></tp:treatment-sec><tp:treatment-sec sec-type="Type material"><title>Type material.</title><p>Not seen</p></tp:treatment-sec><tp:treatment-sec sec-type="Material examined"><title>Material examined.</title><p>Not seen</p></tp:treatment-sec><tp:treatment-sec sec-type="Records"><title>Records.</title><p>México, Baja California Sur, Gulf of California, La Paz Bay, El Mogote Beach (<xref ref-type="bibr" rid="B68">Rioja 1947</xref>); Lagoon of the San José Island (<xref ref-type="bibr" rid="B32">Fauvel 1943</xref>); Panamá (<xref ref-type="bibr" rid="B59">Monro 1928</xref>) Galápagos Islands (<xref ref-type="bibr" rid="B61">Monro 1933</xref>).</p></tp:treatment-sec><tp:treatment-sec sec-type="Remarks"><title>Remarks.</title><p>The material examined by <xref ref-type="bibr" rid="B32">Fauvel (1943)</xref> was not found in the MNHN, and the specimens reported for México by <xref ref-type="bibr" rid="B68">Rioja (1947)</xref> are lost (Salazar-Vallejo 1989). In both cases Fauvel and Rioja, did not provide a complete description or illustrations of the morphological structures.</p></tp:treatment-sec></tp:taxon-treatment><tp:taxon-treatment><tp:treatment-meta><mixed-citation publication-type="journal"><person-group><name><surname>García-Garza</surname><given-names>María Elena</given-names></name><name><surname>León-González</surname><given-names>Jesús Angel De</given-names></name></person-group><article-title>Review of the Capitellidae (Annelida, Polychaeta) from the Eastern Tropical Pacific region,  with notes on selected species</article-title><source>Zookeys</source><day>3</day><month>12</month><year>2011</year><volume>2011</volume><issue>151</issue><fpage>17</fpage><lpage>52</lpage><pub-id pub-id-type="doi">10.3897/zookeys.151.1964</pub-id></mixed-citation></tp:treatment-meta><tp:nomenclature><tp:taxon-name>
                                <tp:taxon-name-part taxon-name-part-type="species">Dasybranchus</tp:taxon-name-part>
                                <tp:taxon-name-part taxon-name-part-type="species">glabrus</tp:taxon-name-part>
                            <object-id xmlns:xlink="http://www.w3.org/1999/xlink" xlink:type="simple">http://species-id.net/wiki/Dasybranchus_glabrus</object-id>
                            </tp:taxon-name><tp:taxon-authority>Moore, 1909</tp:taxon-authority><tp:nomenclature-citation-list><tp:nomenclature-citation><tp:taxon-name>Dasybranchus glabrus</tp:taxon-name><comment> Moore, 1909: 280; <xref ref-type="bibr" rid="B75">Treadwell 1941</xref>: 212; <xref ref-type="bibr" rid="B43">Hartman 1947</xref>: 434; <xref ref-type="bibr" rid="B46">1969</xref>; <xref ref-type="bibr" rid="B3">Bastida-Zavala 1993</xref>: 22; <xref ref-type="bibr" rid="B67">Rioja 1941</xref>: 730</comment></tp:nomenclature-citation></tp:nomenclature-citation-list></tp:nomenclature><tp:treatment-sec sec-type="Type locality"><title>Type locality.</title><p>California, San Diego Bay</p></tp:treatment-sec><tp:treatment-sec sec-type="Type material"><title>Type material.</title><p>Not seen</p></tp:treatment-sec><tp:treatment-sec sec-type="Material examined"><title>Material examined.</title><p>(2 specimens)Baja California Sur: La Paz Bay, Enfermería Beach, Stn. E-19 [<named-content xmlns:xlink="http://www.w3.org/1999/xlink" content-type="dwc:verbatimCoordinates" xlink:type="simple">24°13'54.4"N, 110°18'22.3"W</named-content>] (2 specimens), December 1985, mixed silt, sands and fragmented shells.</p></tp:treatment-sec><tp:treatment-sec sec-type="Records"><title>Records.</title><p>USA: California (<xref ref-type="bibr" rid="B58">Moore 1909</xref>, <xref ref-type="bibr" rid="B75">Treadwell 1941</xref>, <xref ref-type="bibr" rid="B43">Hartman 1947</xref>). México: Cedros Island (<xref ref-type="bibr" rid="B43">Hartman 1947</xref>), Acapulco <xref ref-type="bibr" rid="B67">Rioja (1941)</xref>.</p></tp:treatment-sec><tp:treatment-sec sec-type="Remarks"><title>Remarks.</title><p><italic><tp:taxon-name>Dasybranchus glabrus</tp:taxon-name></italic> was described from California, and recorded by <xref ref-type="bibr" rid="B3">Bastida-Zavala (1993)</xref> from La Paz Bay, Baja California Sur. However, upon examination of those materials we noticed that the specimens were morphologically similar to the holotype of <italic><tp:taxon-name>Dasybranchus parplatyceps</tp:taxon-name></italic> <xref ref-type="bibr" rid="B54">Kudenov 1975</xref>. Then, the record of <italic><tp:taxon-name>Dasybranchus glabrus</tp:taxon-name></italic> from Acapulco, México should not be considered valid because it was based on an incomplete specimen its diagnosis is brief and lacks the important features for unequivocal identification.</p></tp:treatment-sec></tp:taxon-treatment><tp:taxon-treatment><tp:treatment-meta><mixed-citation publication-type="journal"><person-group><name><surname>García-Garza</surname><given-names>María Elena</given-names></name><name><surname>León-González</surname><given-names>Jesús Angel De</given-names></name></person-group><article-title>Review of the Capitellidae (Annelida, Polychaeta) from the Eastern Tropical Pacific region,  with notes on selected species</article-title><source>Zookeys</source><day>3</day><month>12</month><year>2011</year><volume>2011</volume><issue>151</issue><fpage>17</fpage><lpage>52</lpage><pub-id pub-id-type="doi">10.3897/zookeys.151.1964</pub-id></mixed-citation></tp:treatment-meta><tp:nomenclature><tp:taxon-name>
                                <tp:taxon-name-part taxon-name-part-type="species">Dasybranchus</tp:taxon-name-part>
                                <tp:taxon-name-part taxon-name-part-type="species">lumbricoides</tp:taxon-name-part>
                            <object-id xmlns:xlink="http://www.w3.org/1999/xlink" xlink:type="simple">http://species-id.net/wiki/Dasybranchus_lumbricoides</object-id>
                            </tp:taxon-name><tp:taxon-authority>Grube, 1878</tp:taxon-authority><tp:nomenclature-citation-list><tp:nomenclature-citation><tp:taxon-name>Dasybranchus caducus</tp:taxon-name><comment> var. <italic>lumbricoides</italic> Monro, 1933:1059; <xref ref-type="bibr" rid="B6">Berkeley and Berkeley 1941</xref>: 49.</comment></tp:nomenclature-citation><tp:nomenclature-citation><tp:taxon-name>Dasybranchus lumbricoides</tp:taxon-name><comment> Grube, 1878: 190:40; <xref ref-type="bibr" rid="B43">Hartman 1947</xref>:431(<italic>partim</italic>); <xref ref-type="bibr" rid="B29">Fauchald 1972</xref>: 241; <xref ref-type="bibr" rid="B30">1977</xref>: 52; <xref ref-type="bibr" rid="B55">Laverde-Castillo 1986</xref>: 125; <xref ref-type="bibr" rid="B57">Molina-Lara and Vargas-Zamora 1995</xref>: 198; <xref ref-type="bibr" rid="B56">López et al. 1997</xref>: 66; <xref ref-type="bibr" rid="B22">Dean 2001</xref>: 73; <xref ref-type="bibr" rid="B23">2004</xref>: 135; <xref ref-type="bibr" rid="B69">Rivera and  Romero 2008</xref>: 19.</comment></tp:nomenclature-citation></tp:nomenclature-citation-list></tp:nomenclature><tp:treatment-sec sec-type="Type locality"><title>Type locality.</title><p>Philippine Islands</p></tp:treatment-sec><tp:treatment-sec sec-type="Type material"><title>Type material.</title><p>Not seen</p></tp:treatment-sec><tp:treatment-sec sec-type="Material examined"><title>Material examined.</title><p>Baja California Sur: 3.4 miles S W of Punta Arena, Carmen Island, Stn. 1746 [<named-content xmlns:xlink="http://www.w3.org/1999/xlink" content-type="dwc:verbatimCoordinates" xlink:type="simple">25°46'00"N, 111°15'00"W</named-content>, to <named-content xmlns:xlink="http://www.w3.org/1999/xlink" content-type="dwc:verbatimCoordinates" xlink:type="simple">25°49'40"N, 111°15'30"W</named-content>] (1 specimen), 29-35 m, March 18 1949, sand, mud, pebbles. Coll. Allan Hancock Foundation Velero IV (AHF); California, Corona del Mar, New Port, Harbor, Stn. 1450-42 [<named-content xmlns:xlink="http://www.w3.org/1999/xlink" content-type="dwc:verbatimCoordinates" xlink:type="simple">33°36'04"N, 117°52'48"W</named-content>] (1 specimen), 1.51 m; Stn. 1451-42, [<named-content xmlns:xlink="http://www.w3.org/1999/xlink" content-type="dwc:verbatimCoordinates" xlink:type="simple">33°36'04"N, 117°52'48"W</named-content>] (1 specimen), 1.2 m.</p></tp:treatment-sec><tp:treatment-sec sec-type="Records"><title>Records.</title><p>California (<xref ref-type="bibr" rid="B61">Monro 1933</xref>, <xref ref-type="bibr" rid="B6">Berkeley and Berkeley 1941</xref>, <xref ref-type="bibr" rid="B43">Hartman 1947</xref>). México, Tiburón Island (<xref ref-type="bibr" rid="B43">Hartman 1947</xref>), México, Carmen Island (<xref ref-type="bibr" rid="B29">Fauchald 1972</xref>) Panamá, Canal de Panamá, Gorgona Island (<xref ref-type="bibr" rid="B30">Fauchald 1977</xref>), Coiba Island (<xref ref-type="bibr" rid="B56">López et al. 1997</xref>); Colombia, Gorgona Island (<xref ref-type="bibr" rid="B55">Laverde-Castillo 1986</xref>); El Salvador (<xref ref-type="bibr" rid="B57">Molina-Lara and Vargas-Zamora 1995</xref>;<!--PageBreak--> <xref ref-type="bibr" rid="B69">Rivera and Romero 2008</xref>); Costa Rica: Gulf of Nicoya (<xref ref-type="bibr" rid="B22">Dean 2001</xref>, <xref ref-type="bibr" rid="B23">2004</xref>).</p></tp:treatment-sec><tp:treatment-sec sec-type="Remarks"><title>Remarks.</title><p><italic><tp:taxon-name>Dasybranchus lumbricoides</tp:taxon-name></italic> was described from the Philippine Islands and <xref ref-type="bibr" rid="B29">Fauchald (1972)</xref> reported it for Carmen Island in the Gulf of California. Upon examination of Fauchald's specimens it was determined that they were actually <italic><tp:taxon-name>Notodasus harrisae</tp:taxon-name></italic> <xref ref-type="bibr" rid="B33">García-Garza et al. 2009</xref>. This was also the case for material identified as <italic><tp:taxon-name>Dasybranchus lumbricoides</tp:taxon-name></italic> by <xref ref-type="bibr" rid="B43">Hartman (1947)</xref> from Corona del Mar, Newport Harbor The record of <xref ref-type="bibr" rid="B43">Hartman 1947</xref> from Tiburón Island was not available for examination and we believe that her identification should also be considered doubtful.</p></tp:treatment-sec></tp:taxon-treatment><tp:taxon-treatment><tp:treatment-meta><mixed-citation publication-type="journal"><person-group><name><surname>García-Garza</surname><given-names>María Elena</given-names></name><name><surname>León-González</surname><given-names>Jesús Angel De</given-names></name></person-group><article-title>Review of the Capitellidae (Annelida, Polychaeta) from the Eastern Tropical Pacific region,  with notes on selected species</article-title><source>Zookeys</source><day>3</day><month>12</month><year>2011</year><volume>2011</volume><issue>151</issue><fpage>17</fpage><lpage>52</lpage><pub-id pub-id-type="doi">10.3897/zookeys.151.1964</pub-id></mixed-citation></tp:treatment-meta><tp:nomenclature><tp:taxon-name>
                                <tp:taxon-name-part taxon-name-part-type="genus">Dasybranchus</tp:taxon-name-part>
                                <tp:taxon-name-part taxon-name-part-type="species">parplatyceps</tp:taxon-name-part>
                            <object-id xmlns:xlink="http://www.w3.org/1999/xlink" xlink:type="simple">http://species-id.net/wiki/Dasybranchus_parplatyceps</object-id>
                            </tp:taxon-name><tp:taxon-authority>Kudenov, 1975</tp:taxon-authority><tp:nomenclature-citation-list><tp:nomenclature-citation><tp:taxon-name>Dasybranchus parplatyceps</tp:taxon-name><comment> Kudenov, 1975: 218, figs 31–34; <xref ref-type="bibr" rid="B51">Hernández-Alcántara and Solís-Weiss 2003</xref>: 4.</comment></tp:nomenclature-citation><tp:nomenclature-citation><tp:taxon-name>Notomastus (Clistomastus) lineatus fide</tp:taxon-name><comment> Bastida–Zavala 1993: 22.</comment></tp:nomenclature-citation><tp:nomenclature-citation><tp:taxon-name>Dasybranchus glabrus fide</tp:taxon-name><comment> Bastida–Zavala, 1993: 22.</comment></tp:nomenclature-citation><tp:nomenclature-citation><tp:taxon-name>Decamastus gracilis fide</tp:taxon-name><comment> Bastida–Zavala, 1995: 12.</comment></tp:nomenclature-citation><tp:nomenclature-citation><tp:taxon-name>Leiocapitella glabra fide</tp:taxon-name><comment> Bastida–Zavala, 1995:12.</comment></tp:nomenclature-citation></tp:nomenclature-citation-list></tp:nomenclature><tp:treatment-sec sec-type="Type locality"><title>Type locality.</title><p>Sonora, Puerto Peñasco, Stn. Beach [<named-content xmlns:xlink="http://www.w3.org/1999/xlink" content-type="dwc:verbatimCoordinates" xlink:type="simple">31°16'40"N, 113°30'W</named-content>]. Intertidal, in silt under basalt boulders (Holotype, January 21 1972, Paratype, April 16 1972), Coll. J.D. Kudenov.</p></tp:treatment-sec><tp:treatment-sec sec-type="Type material"><title>Type material.</title><p>Holotype (LACM-AHFPOLY 1111) and 1 Paratype (LACM-AHF POLY 1112).</p></tp:treatment-sec><tp:treatment-sec sec-type="Material examined"><title>Material examined.</title><p>(120 specimens) Baja California: Los Angeles Bay, Moradas Beach [<named-content xmlns:xlink="http://www.w3.org/1999/xlink" content-type="dwc:verbatimCoordinates" xlink:type="simple">28°57'10.8"N, 113°33'27.0"W</named-content>] (1 specimen), May 25 1986; (2 specimens), August 23 1987 Coll. JALG and SSV; La Gringa Beach (UANL-6431) [<named-content xmlns:xlink="http://www.w3.org/1999/xlink" content-type="dwc:verbatimCoordinates" xlink:type="simple">29°02'17.0"N, 113°32'57.2"W</named-content>] (2 specimens), 1 m, June 27 2005; (UANL-6429) (2 specimens), 2 m, August 4 2006, Col. JALG and MEGG; Baja California Sur: La Paz Bay, Caimancito Beach, Stn. 1 [<named-content xmlns:xlink="http://www.w3.org/1999/xlink" content-type="dwc:verbatimCoordinates" xlink:type="simple">24°12'37"N, 110°18'19"W</named-content>] (5 specimens), 1 m, March 19 1989; Stn. C-33 [<named-content xmlns:xlink="http://www.w3.org/1999/xlink" content-type="dwc:verbatimCoordinates" xlink:type="simple">24°13'55.6"N, 110°18'23.7"W</named-content>] (2 specimens), 1.5 m, November 29 1986; Stn. C-37 [<named-content xmlns:xlink="http://www.w3.org/1999/xlink" content-type="dwc:verbatimCoordinates" xlink:type="simple">24°11'35.6"N, 110°18'00.7"W</named-content>] (9 specimens), 1.5 m, November 29 1986; Enfermería mangrove, Stn. E-19 [<named-content xmlns:xlink="http://www.w3.org/1999/xlink" content-type="dwc:verbatimCoordinates" xlink:type="simple">24°13'54.4"N, 110°18'22.3"W</named-content>] (2 specimens), 1 m March 1986, Coll. JALG; Cabo Pulmo-Los Frailes, Stn. CP-988-2 [<named-content xmlns:xlink="http://www.w3.org/1999/xlink" content-type="dwc:verbatimCoordinates" xlink:type="simple">23°24'27"N, 109°24'26"W</named-content>] (5 specimens), 4-7 m, September 18 1988, Coll. JRB-Z; Enfermería Beach [<named-content xmlns:xlink="http://www.w3.org/1999/xlink" content-type="dwc:verbatimCoordinates" xlink:type="simple">24°13'55.6"N, 110°18'23.7"W</named-content>] (2 specimens), 1m, June 15 1987; El Saladito Beach (2 specimens), 1m, May 15 1987; El Presidente Beach (2 specimens), October 8 1987; (2 specimens ), 1m, October 10 1987, Coll. JALG &amp; SISV; Concepción Bay, El Requesón Beach (UANL-6430) [<named-content xmlns:xlink="http://www.w3.org/1999/xlink" content-type="dwc:verbatimCoordinates" xlink:type="simple">26°38'17.7"N, 111°49'55.5"W</named-content>] (1 specimen), July 19 1985; (UANL-6438) (9 specimens) 1m, August 20 1985, Coll. JALG; El Quemadito Beach (UANL-6433) [<named-content xmlns:xlink="http://www.w3.org/1999/xlink" content-type="dwc:verbatimCoordinates" xlink:type="simple">26°45'33.1"N, 111°52'36.5"W</named-content>) (1 specimen), 1m, June 25 2005; Los Cocos Beach<!--PageBreak--> (UANL-6437) [<named-content xmlns:xlink="http://www.w3.org/1999/xlink" content-type="dwc:verbatimCoordinates" xlink:type="simple">25°44'39.1"N, 111°53'55.4"W</named-content>] (3 specimens), 1 m, June 25 2005, Coll. JALG and MEGG; Magdalena Bay Estero Rancho Nuevo, Santa Marina Bay, (UANL-6428) [<named-content xmlns:xlink="http://www.w3.org/1999/xlink" content-type="dwc:verbatimCoordinates" xlink:type="simple">24°19'15"N, 111°25'05"W</named-content>] (6 specimens), 3 m, June 15 1998; Western coast of Baja California Peninsula, San Juaníco Bay (UANL-6439) [<named-content xmlns:xlink="http://www.w3.org/1999/xlink" content-type="dwc:verbatimCoordinates" xlink:type="simple">26°02'12"N, 112°51'12"W</named-content>] (2 specimens), January 21 1999, 30 m, Coll. JALG; Sonora: Guaymas, Varadero Beach (UANL-6427) [<named-content xmlns:xlink="http://www.w3.org/1999/xlink" content-type="dwc:verbatimCoordinates" xlink:type="simple">27°54'04.3"N, 110°52'07.7"W</named-content>] (11 specimens), 1 m, July 1 2005, Coll. JALG and MEGG; Nayarit: María Madre Islands (UANL-6463) [<named-content xmlns:xlink="http://www.w3.org/1999/xlink" content-type="dwc:verbatimCoordinates" xlink:type="simple">21°38'14"N, 116°32'13.7"W</named-content>] (1 specimen), 3 m, November 2 1979, Coll. SS-V.</p></tp:treatment-sec><tp:treatment-sec sec-type="Records"><title>Records.</title><p>México: Sonora, Station Beach, Puerto Peñasco (<xref ref-type="bibr" rid="B54">Kudenov 1975</xref>). Baja California Sur, continental shelf (<xref ref-type="bibr" rid="B51">Hernández-Alcántara and Solís-Weiss 2003</xref>). Baja California Sur (<xref ref-type="bibr" rid="B3">Bastida-Zavala 1993</xref>, 1995), Baja California Sur, Sonora and Nayarit (present study).</p></tp:treatment-sec><tp:treatment-sec sec-type="Remarks"><title>Remarks.</title><p>Upon careful examination the specimens reported by Bastida-Zavala (1993 and 1995) as <italic><tp:taxon-name>Notomastus (Clistomastus) lineatus</tp:taxon-name></italic>, <italic><tp:taxon-name>Dasybranchus glabrus</tp:taxon-name></italic>, <italic><tp:taxon-name>Decamastus gracilis</tp:taxon-name></italic> and <italic><tp:taxon-name>Leiocapitella glabra</tp:taxon-name></italic> were all found, to correspond to <italic><tp:taxon-name>Dasybranchus parplatyceps</tp:taxon-name></italic> Kudenov, 1975.</p></tp:treatment-sec></tp:taxon-treatment><tp:taxon-treatment><tp:treatment-meta><mixed-citation publication-type="journal"><person-group><name><surname>García-Garza</surname><given-names>María Elena</given-names></name><name><surname>León-González</surname><given-names>Jesús Angel De</given-names></name></person-group><article-title>Review of the Capitellidae (Annelida, Polychaeta) from the Eastern Tropical Pacific region,  with notes on selected species</article-title><source>Zookeys</source><day>3</day><month>12</month><year>2011</year><volume>2011</volume><issue>151</issue><fpage>17</fpage><lpage>52</lpage><pub-id pub-id-type="doi">10.3897/zookeys.151.1964</pub-id></mixed-citation></tp:treatment-meta><tp:nomenclature><tp:taxon-name>
                                <tp:taxon-name-part taxon-name-part-type="genus">Dasybranchus</tp:taxon-name-part>
                                <tp:taxon-name-part taxon-name-part-type="species">platyceps</tp:taxon-name-part>
                            <object-id xmlns:xlink="http://www.w3.org/1999/xlink" xlink:type="simple">http://species-id.net/wiki/Dasybranchus_platyceps</object-id>
                            </tp:taxon-name><tp:taxon-authority>Hartman, 1947</tp:taxon-authority><tp:nomenclature-citation-list><tp:nomenclature-citation><tp:taxon-name>Dasybranchus platyceps</tp:taxon-name><comment> Hartman, 1947: 435, Pl. 55, figs 1-5; <xref ref-type="bibr" rid="B53">Kudenov 1973</xref>: 76.</comment></tp:nomenclature-citation></tp:nomenclature-citation-list></tp:nomenclature><tp:treatment-sec sec-type="Type locality"><title>Type locality.</title><p>Punta Cholla, Sonora, Gulf of California, May 9 1941, intertidal.</p></tp:treatment-sec><tp:treatment-sec sec-type="Type material"><title>Type material.</title><p>Holotype(LACM-AHFPOLY 0431) and 2 Paratypes (LACM-AHFPOLY 0432).</p></tp:treatment-sec><tp:treatment-sec sec-type="Records"><title>Records.</title><p>México: Punta Cholla, Sonora, Gulf of California (<xref ref-type="bibr" rid="B43">Hartman 1947</xref>, <xref ref-type="bibr" rid="B53">Kudenov 1973</xref>).</p><p><bold>Genus <italic><tp:taxon-name>Decamastus</tp:taxon-name></italic> Hartman, 1963</bold></p></tp:treatment-sec></tp:taxon-treatment><tp:taxon-treatment><tp:treatment-meta><mixed-citation publication-type="journal"><person-group><name><surname>García-Garza</surname><given-names>María Elena</given-names></name><name><surname>León-González</surname><given-names>Jesús Angel De</given-names></name></person-group><article-title>Review of the Capitellidae (Annelida, Polychaeta) from the Eastern Tropical Pacific region,  with notes on selected species</article-title><source>Zookeys</source><day>3</day><month>12</month><year>2011</year><volume>2011</volume><issue>151</issue><fpage>17</fpage><lpage>52</lpage><pub-id pub-id-type="doi">10.3897/zookeys.151.1964</pub-id></mixed-citation></tp:treatment-meta><tp:nomenclature><tp:taxon-name>
                                <tp:taxon-name-part taxon-name-part-type="genus">Decamastus</tp:taxon-name-part>
                                <tp:taxon-name-part taxon-name-part-type="species">gracilis</tp:taxon-name-part>
                            <object-id xmlns:xlink="http://www.w3.org/1999/xlink" xlink:type="simple">http://species-id.net/wiki/Decamastus_gracilis</object-id>
                            </tp:taxon-name><tp:taxon-authority>Hartman, 1963</tp:taxon-authority><tp:nomenclature-citation-list><tp:nomenclature-citation><tp:taxon-name>Decamastus gracilis</tp:taxon-name><comment> Hartman, 1963: 27; 1969:375; <xref ref-type="bibr" rid="B4">Bastida-Zavala 1995</xref>: 12. <xref ref-type="bibr" rid="B9">Blake 2000</xref>: 63.</comment></tp:nomenclature-citation></tp:nomenclature-citation-list></tp:nomenclature><tp:treatment-sec sec-type="Type locality"><title>Type locality.</title><p>California, Redondo Canyon, south wall, 1.65 miles WSW of end of Redondo Bach Pier [<named-content xmlns:xlink="http://www.w3.org/1999/xlink" content-type="dwc:verbatimCoordinates" xlink:type="simple">33°49'42"N, 118°25'18"W</named-content>], December 5 1952, Coll. Allan Hancock Foundation R/V Velero IV, 232 m, green mud, fine sand</p></tp:treatment-sec><tp:treatment-sec sec-type="Type material"><title>Type material.</title><p>Holotype(LACM-AHFPOLY 000435) and 1 Paratype (LACM-AHFPOLY 000436).</p></tp:treatment-sec><tp:treatment-sec sec-type="Material examined"><title>Material examined.</title><p>Baja California Sur, La Paz Bay, Sta.989-2 (1 specimen), September 18, 1989, 4-17 m, Coll. Rolando Bastida-Zavala.</p></tp:treatment-sec><tp:treatment-sec sec-type="Records"><title>Records.</title><p>USA: California (<xref ref-type="bibr" rid="B45">Hartman 1963</xref>).</p></tp:treatment-sec><tp:treatment-sec sec-type="Remarks"><title>Remarks.</title><p><italic><tp:taxon-name>Decamastus gracilis</tp:taxon-name></italic> was described from Southern California (USA) and <xref ref-type="bibr" rid="B4">Bastida-Zavala (1995)</xref> reported it from La Paz Bay. After examination of Bastida-Zavala's materials we conclude that they correspond to <italic><tp:taxon-name>Dasybranchus parplatyceps</tp:taxon-name></italic> and that the record of <italic><tp:taxon-name>Dasybranchus gracilis</tp:taxon-name></italic> from México is erroneous.</p></tp:treatment-sec></tp:taxon-treatment><tp:taxon-treatment><tp:treatment-meta><mixed-citation publication-type="journal"><person-group><name><surname>García-Garza</surname><given-names>María Elena</given-names></name><name><surname>León-González</surname><given-names>Jesús Angel De</given-names></name></person-group><article-title>Review of the Capitellidae (Annelida, Polychaeta) from the Eastern Tropical Pacific region,  with notes on selected species</article-title><source>Zookeys</source><day>3</day><month>12</month><year>2011</year><volume>2011</volume><issue>151</issue><fpage>17</fpage><lpage>52</lpage><pub-id pub-id-type="doi">10.3897/zookeys.151.1964</pub-id></mixed-citation></tp:treatment-meta><tp:nomenclature><tp:taxon-name>
                                <tp:taxon-name-part taxon-name-part-type="genus">Decamastus</tp:taxon-name-part>
                                <tp:taxon-name-part taxon-name-part-type="species">nudus</tp:taxon-name-part>
                            <object-id xmlns:xlink="http://www.w3.org/1999/xlink" xlink:type="simple">http://species-id.net/wiki/Decamastus_nudus</object-id>
                            </tp:taxon-name><tp:taxon-authority>Thomassin, 1970</tp:taxon-authority><tp:nomenclature-citation-list><tp:nomenclature-citation><tp:taxon-name>Decamastus nudus</tp:taxon-name><comment> Thomassin, 1970: 81; <xref ref-type="bibr" rid="B48">Hernández-Alcántara and Solís-Weiss 1993</xref>: 1033; <xref ref-type="bibr" rid="B49">Hernández-Alcántara and Solís-Weiss 1998</xref>: 709; <xref ref-type="bibr" rid="B50">Hernández-Alcántara and Solís-Weiss 1999</xref>: 27; <xref ref-type="bibr" rid="B22">Dean 2001</xref>: 73; <xref ref-type="bibr" rid="B23">2004</xref>: 136.</comment></tp:nomenclature-citation></tp:nomenclature-citation-list></tp:nomenclature><tp:treatment-sec sec-type="Type locality"><title>Type locality.</title><p>S.W. of Madagascar, in Tuléar region.</p></tp:treatment-sec><tp:treatment-sec sec-type="Type material"><title>Type material.</title><p>Not seen</p></tp:treatment-sec><tp:treatment-sec sec-type="Material examined"><title>Material examined.</title><p>(21 specimens) Baja California: Rocks Consag, Stn. 39 [<named-content xmlns:xlink="http://www.w3.org/1999/xlink" content-type="dwc:verbatimCoordinates" xlink:type="simple">30°59.4'N, 114°04.1'W</named-content>] (1 specimen), 106.4 m, silty sand, March 16 1985; Sonora: North Tiburón Island, Sta. 26 [<named-content xmlns:xlink="http://www.w3.org/1999/xlink" content-type="dwc:verbatimCoordinates" xlink:type="simple">29°23.3'N, 112°30.7'W</named-content>] (7 specimens), 71.9 m, fine sand, March 14 1985; Cabo San Miguel, Sta. 20 [<named-content xmlns:xlink="http://www.w3.org/1999/xlink" content-type="dwc:verbatimCoordinates" xlink:type="simple">28°08.0'N, 112°45.8'W</named-content>] (10 specimens), 54.1 m, fine sand, March 13 1985; Santa María Bay,Stn. 3 [<named-content xmlns:xlink="http://www.w3.org/1999/xlink" content-type="dwc:verbatimCoordinates" xlink:type="simple">25°02.4'N, 108°31.7'W</named-content>] (3specimens), 32 m, March 10 1985; Punta San Marcial, Sta. 10 [<named-content xmlns:xlink="http://www.w3.org/1999/xlink" content-type="dwc:verbatimCoordinates" xlink:type="simple">25°58.6'N, 111°06.9'W</named-content>] (7 specimens), 39 m, March 11 1985, Coll. PH-A &amp; VS-W</p></tp:treatment-sec><tp:treatment-sec sec-type="Records"><title>Records.</title><p>Madagascar (<xref ref-type="bibr" rid="B74">Thomassin 1970</xref>), Costa Rica (<xref ref-type="bibr" rid="B22">Dean 2001</xref>; <xref ref-type="bibr" rid="B23">2004</xref>)</p></tp:treatment-sec><tp:treatment-sec sec-type="Remarks"><title>Remarks.</title><p><italic><tp:taxon-name>Decamastus nudus</tp:taxon-name></italic>, described from Madagascar, was reported by Hernández-Alcánatra and Solís-Weiss (1993, 1998, 1999) for the Gulf of California, but these specimens differ from the original description of <xref ref-type="bibr" rid="B74">Thomassin (1970)</xref>, in having prostomium with palpode, dark brown eyespots, epithelium smooth on first segments, and hooded hooks with a main fang with four rows of small teeth. <italic><tp:taxon-name>Decamastus nudus</tp:taxon-name></italic> lacks a palpode, has orange pigment spots, the first 3–4 segments are slightly tessellated, and hooded hooks with a main fang and 2–3 rows of small teeth. We consider that these specimens belong to a different species not previously described. For that the record of <italic><tp:taxon-name>Decamastus nudus</tp:taxon-name></italic> from Gulf of California is erroneous.</p><!--PageBreak--></tp:treatment-sec></tp:taxon-treatment><ref-list><ref id="B61"><mixed-citation xmlns:xlink="http://www.w3.org/1999/xlink" xlink:type="simple"><person-group><name name-style="western"><surname>Monro</surname><given-names>CCA</given-names></name></person-group> (<year>1933</year>)<article-title> The Polychaeta Sedentaria collected by Dr. C. Crossland at Colón, in the Panama Region, and the Galapagos Islands during the Expedition of the S. Y. ‘St. George'.</article-title><source>Proceeding of the Zoological Society </source><volume>4</volume>: <fpage>1039</fpage>-<lpage>1092</lpage>.</mixed-citation></ref><ref id="B32"><mixed-citation xmlns:xlink="http://www.w3.org/1999/xlink" xlink:type="simple"><person-group><name name-style="western"><surname>Fauvel</surname><given-names>P</given-names></name></person-group> (<year>1943</year>)<article-title> Deux polychètes nouvelles.</article-title><source>Bulletin du Muséum d'Histoire Naturelle </source><volume>15</volume>: <fpage>200</fpage>-<lpage>202</lpage>.</mixed-citation></ref><ref id="B68"><mixed-citation xmlns:xlink="http://www.w3.org/1999/xlink" xlink:type="simple"><person-group><name name-style="western"><surname>Rioja</surname><given-names>E</given-names></name></person-group> (<year>1947</year>)<article-title> Estudios anelidológicos. XVIII. Observaciones y datos sobre algunos anélidos poliquetos del Golfo de California y costas de Baja California. Anales del Instituto de Biología. Serie Zoología.</article-title><source>Universidad Autónoma de México, México, </source><volume>18</volume>: <fpage>517</fpage>-<lpage>526</lpage>.</mixed-citation></ref><ref id="B59"><mixed-citation xmlns:xlink="http://www.w3.org/1999/xlink" xlink:type="simple"><person-group><name name-style="western"><surname>Monro</surname><given-names>CCA</given-names></name></person-group> (<year>1928</year>)<article-title> Papers from Dr. Th. Mortensen's Pacific Expedition 1914–16. XLV. On the polychaeta collected by Dr. Th. Mortensen off the coast of Panama.</article-title><source>Videnskabelige Meddelelser fra Dansk naturhistorisk Forening i Köbenhavn, </source><volume>85</volume>: <fpage>75</fpage>-<lpage>103</lpage>.</mixed-citation></ref><ref id="B75"><mixed-citation xmlns:xlink="http://www.w3.org/1999/xlink" xlink:type="simple"><person-group><name name-style="western"><surname>Treadwell</surname><given-names>AL</given-names></name></person-group> (<year>1941</year>)<article-title> Eastern Pacific expeditions of the New York Zoological Society. 23. Polychaetous annelids from the west coast of Mexico and Central America.</article-title><source>Zoologica </source><volume>26</volume>: <fpage>17</fpage>-<lpage>24</lpage>.</mixed-citation></ref><ref id="B43"><mixed-citation xmlns:xlink="http://www.w3.org/1999/xlink" xlink:type="simple"><person-group><name name-style="western"><surname>Hartman</surname><given-names>O</given-names></name></person-group> (<year>1947</year>)<article-title> Polychaetous annelids Part VII. Capitellidae.</article-title><source>Allan Hancock Pacific Expeditions, California </source><volume>10</volume>: <fpage>391</fpage>-<lpage>481</lpage>.</mixed-citation></ref><ref id="B46"><mixed-citation xmlns:xlink="http://www.w3.org/1999/xlink" xlink:type="simple"><person-group><name name-style="western"><surname>Hartman</surname><given-names>O</given-names></name></person-group> (<year>1969</year>)<source> Atlas of the Sedentariate polychaetous annelids from California.</source><publisher-name>Allan Hancock Foundation</publisher-name>, <publisher-loc>University of Southern California</publisher-loc>, <lpage>812</lpage> pp.</mixed-citation></ref><ref id="B3"><mixed-citation xmlns:xlink="http://www.w3.org/1999/xlink" xlink:type="simple"><person-group><name name-style="western"><surname>Bastida-Zavala</surname><given-names>JR</given-names></name></person-group> (<year>1993</year>)<article-title> Taxonomía y composición biogeográfica de los poliquetos (Annelida: Polychaeta) de la Bahía de La Paz B.C.S., México.</article-title><source>Revista de Investigación Científica </source><volume>4</volume>: <fpage>11</fpage>-<lpage>39</lpage>.</mixed-citation></ref><ref id="B67"><mixed-citation xmlns:xlink="http://www.w3.org/1999/xlink" xlink:type="simple"><person-group><name name-style="western"><surname>Rioja</surname><given-names>E</given-names></name></person-group> (<year>1941</year>)<article-title> Estudios anelidológicos III. Datos para el conocimiento de la fauna de poliquetos de las costas del Pacífico de México. Anales del Instituto de Biología. Serie Zoología. Universidad Autónoma de México.</article-title><volume>12</volume>: <fpage>669</fpage>-<lpage>746</lpage>.</mixed-citation></ref><ref id="B58"><mixed-citation xmlns:xlink="http://www.w3.org/1999/xlink" xlink:type="simple"><person-group><name name-style="western"><surname>Moore</surname><given-names>JP</given-names></name></person-group> (<year>1909</year>)<article-title> Polychaetous annelids from Monterey Bay and San Diego Bay, California.</article-title><source>Proceeding of the Zoological Society of London </source><volume>61</volume>: <fpage>235</fpage>-<lpage>295</lpage>.</mixed-citation></ref><ref id="B54"><mixed-citation xmlns:xlink="http://www.w3.org/1999/xlink" xlink:type="simple"><person-group><name name-style="western"><surname>Kudenov</surname><given-names>JD</given-names></name></person-group> (<year>1975</year>)<article-title> Sedentary polychaetes from the Gulf of California.</article-title><source>Journal of Natural History </source><volume>9</volume>: <fpage>205</fpage>-<lpage>31</lpage>. <ext-link ext-link-type="uri" xlink:href="http://dx.doi.org/10.1080/00222937500770131" xlink:type="simple">doi: 10.1080/00222937500770131</ext-link></mixed-citation></ref><ref id="B6"><mixed-citation xmlns:xlink="http://www.w3.org/1999/xlink" xlink:type="simple"><person-group><name name-style="western"><surname>Berkeley</surname><given-names>E</given-names></name><name name-style="western"><surname>Berkeley</surname><given-names>C</given-names></name></person-group> (<year>1941</year>)<article-title> On a collection of Polychaeta from southern California.</article-title><source>Bulletin of the Southern California Academy of Science </source><volume>40</volume>: <fpage>16</fpage>-<lpage>60</lpage>.</mixed-citation></ref><ref id="B29"><mixed-citation xmlns:xlink="http://www.w3.org/1999/xlink" xlink:type="simple"><person-group><name name-style="western"><surname>Fauchald</surname><given-names>K</given-names></name></person-group> (<year>1972</year>)<source> Benthic polychaetous annelids from deep water off Western Mexico and adjacent areas in the Eastern Pacific Ocean. Allan Hancock Foundation University of Southern California 7:1–155 pp.</source></mixed-citation></ref><ref id="B30"><mixed-citation xmlns:xlink="http://www.w3.org/1999/xlink" xlink:type="simple"><person-group><name name-style="western"><surname>Fauchald</surname><given-names>K</given-names></name></person-group> (<year>1977</year>)<source> The polychaete worms: Definitions and keys to the orders, families and genera. Natural History Museum of Los Angeles Country, Science Series 28: 1–190 pp.</source></mixed-citation></ref><ref id="B55"><mixed-citation xmlns:xlink="http://www.w3.org/1999/xlink" xlink:type="simple"><person-group><name name-style="western"><surname>Laverde-Castillo</surname><given-names>JJA</given-names></name></person-group> (<year>1986</year>)<article-title> Lista anotada de los poliquetos (Annelida) registrados para el Pacífico Colombiano, con notas preliminares sobre su zoogeografía.</article-title><source>Actualidades Biologicas </source><volume>15</volume> (<issue>58</issue>): <fpage>123</fpage>-<lpage>130</lpage>.</mixed-citation></ref><ref id="B57"><mixed-citation xmlns:xlink="http://www.w3.org/1999/xlink" xlink:type="simple"><person-group><name name-style="western"><surname>Molina-Lara</surname><given-names>OA</given-names></name><name name-style="western"><surname>Vargas-Zamora</surname><given-names>JA</given-names></name></person-group> (<year>1995</year>)<article-title> Poliquetos (Annelida: Polychaeta) del estero de Jaltepeque, El Salvador una comparación 1959–1991.</article-title><source>Revista de Biología Tropical </source><volume>43</volume>(<issue>1–3</issue>): <fpage>195</fpage>-<lpage>205</lpage>.</mixed-citation></ref><ref id="B56"><mixed-citation xmlns:xlink="http://www.w3.org/1999/xlink" xlink:type="simple"><person-group><name name-style="western"><surname>López-García</surname><given-names>E</given-names></name><name name-style="western"><surname>San Martín-Peral</surname><given-names>G</given-names></name><name name-style="western"><surname>Caldera de Codina</surname><given-names>P</given-names></name><name name-style="western"><surname>Capa-Corrales</surname><given-names>M</given-names></name></person-group> (<year>1997</year>)<article-title> La fauna de anélidos poliquetos del parque nacional de Coiba (Panamá).</article-title> In: <person-group><name name-style="western"><surname>Castroviejo</surname><given-names>S</given-names></name></person-group> (<role>Ed</role>). <issue-title>Flora y fauna del parque natural de Coiba (Panamá).</issue-title><source>Inventario preliminar. Agencia Española de Cooperación Internacional</source>: <fpage>57</fpage>-<lpage>73</lpage>.</mixed-citation></ref><ref id="B22"><mixed-citation xmlns:xlink="http://www.w3.org/1999/xlink" xlink:type="simple"><person-group><name name-style="western"><surname>Dean</surname><given-names>HK</given-names></name></person-group> (<year>2001</year>)<article-title> Capitellidae (Annelida: Polychaeta) from the Pacific Coast of Costa Rica.</article-title><source>Revista de Biología Tropical </source><volume>2</volume>: <fpage>69</fpage>-<lpage>84</lpage>.</mixed-citation></ref><ref id="B23"><mixed-citation xmlns:xlink="http://www.w3.org/1999/xlink" xlink:type="simple"><person-group><name name-style="western"><surname>Dean</surname><given-names>HK</given-names></name></person-group> (<year>2004</year>)<article-title> Marine biodiversity of Costa Rica: Class Polychaeta (Annelida). Revista de Biología Tropical 52 suppl.</article-title><volume>2</volume>: <fpage>131</fpage>-<lpage>181</lpage>.</mixed-citation></ref><ref id="B69"><mixed-citation xmlns:xlink="http://www.w3.org/1999/xlink" xlink:type="simple"><person-group><name name-style="western"><surname>Rivera C</surname><given-names>G</given-names></name><name name-style="western"><surname>Romero M</surname><given-names>Y</given-names></name></person-group> (<year>2008</year>)<article-title> Checklist of polychaetes (Annelida: Polychaeta) from El Salvador, Eastern Pacific.</article-title><source>Check List </source><volume>4</volume> (<issue>1</issue>): <fpage>18</fpage>-<lpage>30</lpage>.</mixed-citation></ref><ref id="B33"><mixed-citation xmlns:xlink="http://www.w3.org/1999/xlink" xlink:type="simple"><person-group><name name-style="western"><surname>García-Garza</surname><given-names>ME</given-names></name></person-group> (<year>2009</year>)<source> Capitellidae Grube, 1862. In: de León González J, Bastida Zavala R, Carrera-Parra LF, García-Garza ME, Peña-Rivera A, Salazar-Vallejo SI, Solís-Weiss V (Eds) Poliquetos (Annelida: Polychaeta) de México y América Tropical, Vol. 1, Universidad Autónoma de Nuevo León, México, 101–114.</source></mixed-citation></ref><ref id="B51"><mixed-citation xmlns:xlink="http://www.w3.org/1999/xlink" xlink:type="simple"><person-group><name name-style="western"><surname>Hernández-Alcántara</surname><given-names>P</given-names></name><name name-style="western"><surname>Solís-Weiss</surname><given-names>V</given-names></name></person-group> (<year>2003</year>)<article-title> Comented Checklist of the Polychaetes (Annelida: Polychaeta) from Areas Adjacent to Islands of the Mexican Pacific and Gulf of California.</article-title><source>Southern California Academy of Sciences </source><volume>102</volume>: <fpage>1</fpage>-<lpage>16</lpage>.</mixed-citation></ref><ref id="B53"><mixed-citation xmlns:xlink="http://www.w3.org/1999/xlink" xlink:type="simple"><person-group><name name-style="western"><surname>Kudenov</surname><given-names>JD</given-names></name></person-group> (<year>1973</year>)<source> Annelida (Polychaetes). In: Brusca RC (Eds) A handbook to the common intertidal invertebrates of the Gulf of California. Tucson, University of Arizona Press 76–131.</source></mixed-citation></ref><ref id="B4"><mixed-citation xmlns:xlink="http://www.w3.org/1999/xlink" xlink:type="simple"><person-group><name name-style="western"><surname>Bastida-Zavala</surname><given-names>JR</given-names></name></person-group> (<year>1995</year>)<article-title> Poliquetos (Annelida: Polychaeta) del arrecife coralino de Cabo Pulmo-Los Frailes, B.C.S., México.</article-title><source>Revista Zoológica </source><volume>6</volume>: <fpage>9</fpage>-<lpage>29</lpage>.</mixed-citation></ref><ref id="B9"><mixed-citation xmlns:xlink="http://www.w3.org/1999/xlink" xlink:type="simple"><person-group><name name-style="western"><surname>Blake</surname><given-names>JA</given-names></name></person-group> (<year>2000</year>)<article-title> Family Capitellidae Grube, 1862</article-title> In: <person-group><name name-style="western"><surname>Blake</surname><given-names>JA</given-names></name><name name-style="western"><surname>Hilbig</surname><given-names>B</given-names></name><name name-style="western"><surname>Scott</surname><given-names>PV</given-names></name></person-group> (<role>Eds</role>). <issue-title>Taxonomic Atlas of the Benthic Fauna of the Santa Maria Basin and the Western Santa Barbara Channel.</issue-title><source>Volumen 7. The Annelida Part 4, Polychaeta: Flabelligeridae to Sternaspidae: Santa Barbara Museum of Natural History, California</source>: <fpage>47</fpage>-<lpage>96</lpage>.</mixed-citation></ref><ref id="B45"><mixed-citation xmlns:xlink="http://www.w3.org/1999/xlink" xlink:type="simple"><person-group><name name-style="western"><surname>Hartman</surname><given-names>O</given-names></name></person-group> (<year>1963</year>)<article-title> Submarine canyons of Southern California, 3. Systematics: Polychaetes.</article-title><source>Allan Hancock Pacific Expeditions, California </source><volume>27</volume>: <fpage>1</fpage>-<lpage>93</lpage>.</mixed-citation></ref><ref id="B48"><mixed-citation xmlns:xlink="http://www.w3.org/1999/xlink" xlink:type="simple"><person-group><name name-style="western"><surname>Hernández-Alcántara</surname><given-names>P</given-names></name><name name-style="western"><surname>Solís-Weiss</surname><given-names>V</given-names></name></person-group> (<year>1993</year>)<article-title> New record of sedentariate polychaetous annelids from the continental shelf of the Gulf of California.</article-title><source>Bulletin of Marine Science </source><volume>53</volume>: <fpage>1027</fpage>-<lpage>1041</lpage>.</mixed-citation></ref><ref id="B49"><mixed-citation xmlns:xlink="http://www.w3.org/1999/xlink" xlink:type="simple"><person-group><name name-style="western"><surname>Hernández-Alcántara</surname><given-names>P</given-names></name><name name-style="western"><surname>Solís-Weiss</surname><given-names>V</given-names></name></person-group> (<year>1998</year>)<article-title> Capitellids (Polychaeta: Capitellidae) from the continental shelf of 	the Gulf of California, with the description of a new species, <italic>Notomastus angelicae</italic>.</article-title><source>Proceedings of the Biological Society of Washington, </source><volume>111</volume>: <fpage>708</fpage>-<lpage>719</lpage>.</mixed-citation></ref><ref id="B50"><mixed-citation xmlns:xlink="http://www.w3.org/1999/xlink" xlink:type="simple"><person-group><name name-style="western"><surname>Hernández-Alcántara</surname><given-names>P</given-names></name><name name-style="western"><surname>Solís-Weiss</surname><given-names>V</given-names></name></person-group> (<year>1999</year>)<article-title> Systematics and distribution of the polychaetes (Annelida: Polychaeta) from the sublittoral zone in the Gulf of California.</article-title><source>Oceánides </source><volume>13</volume>: <fpage>25</fpage>-<lpage>38</lpage>.</mixed-citation></ref><ref id="B74"><mixed-citation xmlns:xlink="http://www.w3.org/1999/xlink" xlink:type="simple"><person-group><name name-style="western"><surname>Thomassin</surname><given-names>BA</given-names></name></person-group> (<year>1970</year>)<article-title> Contribution a l'étude des polychètes de la région de Tuléar (S.W. de Madagascar) II. quelques Aphroditidae des sables coralliens.</article-title><source>Recueil des Travaux de la Station Marine d'Endoume Fasc </source><volume>10</volume>: <fpage>47</fpage>-<lpage>69</lpage>.</mixed-citation></ref></ref-list></tp:taxon-treatment>
