# Supplementary material for: Review of the Capitellidae (Annelida, Polychaeta) from the Eastern Tropical Pacific region, with notes on selected species
Source: Zookeys. 2011 Dec 3;(151):17–52. doi: 10.3897/zookeys.151.1964 (PMC3286223; doi:10.3897/zookeys.151.1964)
Supplement: XML Treatment for Heteromastus [file zookeys.151.1964-treatment17.xml]

<!DOCTYPE tp:taxon-treatment
  PUBLIC "-//TaxonX//DTD Taxonomic Treatment Publishing DTD v0 20100105//EN" "tax-treatment-NSO.dtd">
<tp:taxon-treatment xmlns:tp="http://www.plazi.org/taxpub"><tp:treatment-meta><mixed-citation publication-type="journal"><person-group><name><surname>García-Garza</surname><given-names>María Elena</given-names></name><name><surname>León-González</surname><given-names>Jesús Angel De</given-names></name></person-group><article-title>Review of the Capitellidae (Annelida, Polychaeta) from the Eastern Tropical Pacific region,  with notes on selected species</article-title><source>Zookeys</source><day>3</day><month>12</month><year>2011</year><volume>2011</volume><issue>151</issue><fpage>17</fpage><lpage>52</lpage><pub-id pub-id-type="doi">10.3897/zookeys.151.1964</pub-id></mixed-citation></tp:treatment-meta><tp:nomenclature><label>Genus</label><tp:taxon-name>
                            <tp:taxon-name-part taxon-name-part-type="genus">Heteromastus</tp:taxon-name-part>
                        </tp:taxon-name><tp:taxon-authority>Eisig, 1887</tp:taxon-authority><tp:nomenclature-citation-list><tp:nomenclature-citation><tp:taxon-name>Ancistria</tp:taxon-name><comment> Quatrefages, 1865</comment></tp:nomenclature-citation><tp:nomenclature-citation><tp:taxon-name>?Areniella</tp:taxon-name><comment> Verrill, 1874</comment></tp:nomenclature-citation><tp:nomenclature-citation><tp:taxon-name>Heteromastus</tp:taxon-name><comment> Eisig, 1887: 835.</comment></tp:nomenclature-citation></tp:nomenclature-citation-list></tp:nomenclature><tp:treatment-sec sec-type="Type species"><title>Type species.</title><p><italic><tp:taxon-name>Capitella filiformis</tp:taxon-name></italic> Claparède, 1864 by subsequent designation by <xref ref-type="bibr" rid="B25">Eisig (1887)</xref>.</p></tp:treatment-sec><tp:taxon-treatment><tp:treatment-meta><mixed-citation publication-type="journal"><person-group><name><surname>García-Garza</surname><given-names>María Elena</given-names></name><name><surname>León-González</surname><given-names>Jesús Angel De</given-names></name></person-group><article-title>Review of the Capitellidae (Annelida, Polychaeta) from the Eastern Tropical Pacific region,  with notes on selected species</article-title><source>Zookeys</source><day>3</day><month>12</month><year>2011</year><volume>2011</volume><issue>151</issue><fpage>17</fpage><lpage>52</lpage><pub-id pub-id-type="doi">10.3897/zookeys.151.1964</pub-id></mixed-citation></tp:treatment-meta><tp:nomenclature><tp:taxon-name>
                                <tp:taxon-name-part taxon-name-part-type="genus">Heteromastus</tp:taxon-name-part>
                                <tp:taxon-name-part taxon-name-part-type="species">filiformis</tp:taxon-name-part>
                            <object-id xmlns:xlink="http://www.w3.org/1999/xlink" xlink:type="simple">http://species-id.net/wiki/Heteromastus_filiformis</object-id>
                            </tp:taxon-name><tp:taxon-authority>(Claparède, 1864)</tp:taxon-authority><tp:nomenclature-citation-list><tp:nomenclature-citation><tp:taxon-name>Capitella filiformis</tp:taxon-name><comment> Claparède, 1864: 49, Pl. 4, fig. 10; <xref ref-type="bibr" rid="B25">Eisig 1887</xref>: 841.</comment></tp:nomenclature-citation><tp:nomenclature-citation><tp:taxon-name>Heteromastus filiformis</tp:taxon-name><comment> Eisig, 1887: 839; <xref ref-type="bibr" rid="B31">Fauvel 1927</xref>: 150, fig. 53 a-i; <xref ref-type="bibr" rid="B43">Hartman 1947</xref>: 427, Pl. 52, figs 1–4; <xref ref-type="bibr" rid="B78">Wesenberg-Lund 1949</xref>: 339; Ushakov 1965: 304; <xref ref-type="bibr" rid="B20">Day 1967</xref>: 601; <xref ref-type="bibr" rid="B46">Hartman 1969</xref>: 377, figs 1–5; Hartmann-Schröder 1971: 400; <xref ref-type="bibr" rid="B52">Hutchings and Rainer 1979</xref>: 778; 1981: 373; <xref ref-type="bibr" rid="B9">Blake 2000</xref>: 69 fig. 4.8 a–g; <xref ref-type="bibr" rid="B22">Dean 2001</xref>: 75; <xref ref-type="bibr" rid="B23">2004</xref>: 136; <xref ref-type="bibr" rid="B40">Green 2002</xref>: 267.</comment></tp:nomenclature-citation></tp:nomenclature-citation-list></tp:nomenclature><tp:treatment-sec sec-type="Type locality"><title>Type locality.</title><p>Port-Vendres France, Mediterranean Sea.</p></tp:treatment-sec><tp:treatment-sec sec-type="Type material"><title>Type material.</title><p>Not found</p></tp:treatment-sec><tp:treatment-sec sec-type="Material examined"><title>Material examined.</title><p>(19 specimens). Mazatlán Sinaloa, Estero de Urías (EMU-418) [<named-content xmlns:xlink="http://www.w3.org/1999/xlink" content-type="dwc:verbatimCoordinates" xlink:type="simple">23°12'N, 106°23'W</named-content>] (19 specimens), 0 m, January 1979, Coll. Agnes Rutgers (AR).</p></tp:treatment-sec><tp:treatment-sec sec-type="Records"><title>Records.</title><p>Italy (<xref ref-type="bibr" rid="B25">Eisig 1887</xref>), France, Mediterranean coast (<xref ref-type="bibr" rid="B15">Claparède 1864</xref>), France, Atlantic coast (<xref ref-type="bibr" rid="B31">Fauvel 1927</xref>), California, Florida, North Carolina and Massachusetts (<xref ref-type="bibr" rid="B43">Hartman 1947</xref>), Iranian Gulf (<xref ref-type="bibr" rid="B78">Wesenberg-Lund 1949</xref>), Japan Sea and Okhotsk Sea (Ushakov 1965), Southern Africa (<xref ref-type="bibr" rid="B20">Day 1967</xref>), California (<xref ref-type="bibr" rid="B46">Hartman 1969</xref>, <xref ref-type="bibr" rid="B9">Blake 2000</xref>), Germany (Hartmann-Schröder 1971), Australia (<xref ref-type="bibr" rid="B52">Hutchings and Rainer 1979</xref>, 1981), Costa Rica (<xref ref-type="bibr" rid="B22">Dean 2001</xref>, <xref ref-type="bibr" rid="B23">2004</xref>); Thailand (<xref ref-type="bibr" rid="B40">Green 2002</xref>). México, Sinaloa (present study).</p></tp:treatment-sec></tp:taxon-treatment><ref-list><ref id="B25"><mixed-citation xmlns:xlink="http://www.w3.org/1999/xlink" xlink:type="simple"><person-group><name name-style="western"><surname>Eisig</surname><given-names>H</given-names></name></person-group> (<year>1887</year>)<source> Die Capitelliden des Golfes von Neapel. Fauna Flora Golfes Neapel, 906pp.</source></mixed-citation></ref><ref id="B31"><mixed-citation xmlns:xlink="http://www.w3.org/1999/xlink" xlink:type="simple"><person-group><name name-style="western"><surname>Fauvel</surname><given-names>P</given-names></name></person-group> (<year>1927</year>)<source> Polychètes Sedentaires &amp; Addenda aux Polychètes Errantes. Faune de France. Fédération Française des Sociétés de Science Naturel 16: 1- 494 pp.</source></mixed-citation></ref><ref id="B43"><mixed-citation xmlns:xlink="http://www.w3.org/1999/xlink" xlink:type="simple"><person-group><name name-style="western"><surname>Hartman</surname><given-names>O</given-names></name></person-group> (<year>1947</year>)<article-title> Polychaetous annelids Part VII. Capitellidae.</article-title><source>Allan Hancock Pacific Expeditions, California </source><volume>10</volume>: <fpage>391</fpage>-<lpage>481</lpage>.</mixed-citation></ref><ref id="B78"><mixed-citation xmlns:xlink="http://www.w3.org/1999/xlink" xlink:type="simple"><person-group><name name-style="western"><surname>Wesenberg-Lund</surname><given-names>E</given-names></name></person-group> (<year>1949</year>)<source> Polychaetes of the Iranian Gulf. In: Jessen K, Sparck R (Eds) Danish Scientific Investigations in Iran: Munskgaard, 247-400.</source></mixed-citation></ref><ref id="B20"><mixed-citation xmlns:xlink="http://www.w3.org/1999/xlink" xlink:type="simple"><person-group><name name-style="western"><surname>Day</surname><given-names>JH</given-names></name></person-group> (<year>1967</year>)<article-title> A monograph on the Polychaeta of Southern Africa.</article-title><source>British Museum of Natural History Publications </source><volume>656</volume>: <fpage>1</fpage>-<lpage>878</lpage>.</mixed-citation></ref><ref id="B46"><mixed-citation xmlns:xlink="http://www.w3.org/1999/xlink" xlink:type="simple"><person-group><name name-style="western"><surname>Hartman</surname><given-names>O</given-names></name></person-group> (<year>1969</year>)<source> Atlas of the Sedentariate polychaetous annelids from California.</source><publisher-name>Allan Hancock Foundation</publisher-name>, <publisher-loc>University of Southern California</publisher-loc>, <lpage>812</lpage> pp.</mixed-citation></ref><ref id="B52"><mixed-citation xmlns:xlink="http://www.w3.org/1999/xlink" xlink:type="simple"><person-group><name name-style="western"><surname>Hutchings</surname><given-names>PA</given-names></name><name name-style="western"><surname>Rainer</surname><given-names>SF</given-names></name></person-group> (<year>1979</year>)<article-title> The polychaete fauna of Careel Bay, Pittwater, New South Wales Australia.</article-title><source>Journal of Natural History </source><volume>13</volume>: <fpage>745</fpage>-<lpage>796</lpage>.</mixed-citation></ref><ref id="B9"><mixed-citation xmlns:xlink="http://www.w3.org/1999/xlink" xlink:type="simple"><person-group><name name-style="western"><surname>Blake</surname><given-names>JA</given-names></name></person-group> (<year>2000</year>)<article-title> Family Capitellidae Grube, 1862</article-title> In: <person-group><name name-style="western"><surname>Blake</surname><given-names>JA</given-names></name><name name-style="western"><surname>Hilbig</surname><given-names>B</given-names></name><name name-style="western"><surname>Scott</surname><given-names>PV</given-names></name></person-group> (<role>Eds</role>). <issue-title>Taxonomic Atlas of the Benthic Fauna of the Santa Maria Basin and the Western Santa Barbara Channel.</issue-title><source>Volumen 7. The Annelida Part 4, Polychaeta: Flabelligeridae to Sternaspidae: Santa Barbara Museum of Natural History, California</source>: <fpage>47</fpage>-<lpage>96</lpage>.</mixed-citation></ref><ref id="B22"><mixed-citation xmlns:xlink="http://www.w3.org/1999/xlink" xlink:type="simple"><person-group><name name-style="western"><surname>Dean</surname><given-names>HK</given-names></name></person-group> (<year>2001</year>)<article-title> Capitellidae (Annelida: Polychaeta) from the Pacific Coast of Costa Rica.</article-title><source>Revista de Biología Tropical </source><volume>2</volume>: <fpage>69</fpage>-<lpage>84</lpage>.</mixed-citation></ref><ref id="B23"><mixed-citation xmlns:xlink="http://www.w3.org/1999/xlink" xlink:type="simple"><person-group><name name-style="western"><surname>Dean</surname><given-names>HK</given-names></name></person-group> (<year>2004</year>)<article-title> Marine biodiversity of Costa Rica: Class Polychaeta (Annelida). Revista de Biología Tropical 52 suppl.</article-title><volume>2</volume>: <fpage>131</fpage>-<lpage>181</lpage>.</mixed-citation></ref><ref id="B40"><mixed-citation xmlns:xlink="http://www.w3.org/1999/xlink" xlink:type="simple"><person-group><name name-style="western"><surname>Green</surname><given-names>KD</given-names></name></person-group> (<year>2002</year>)<source> Capitellidae (Polychaeta) from the Andaman Sea. In: Eibye-Jacobsen, D (Eds) Proceedings of the International Workshop on the Polychaetes of the Andaman Sea. Phuket Marine Biological Center, Department of Fisheries, Thailand, 3 June - 27 August, 1997. Phuket Marine Biological Center Special Publication 249–344.</source></mixed-citation></ref><ref id="B15"><mixed-citation xmlns:xlink="http://www.w3.org/1999/xlink" xlink:type="simple"><person-group><name name-style="western"><surname>Claparède</surname><given-names>É</given-names></name></person-group> (<year>1864</year>)<article-title> Glanures zootomiques parmi les annélides de Port-Vendres (Pyrénées Orientales).</article-title><source>Mémoires de la Société de physique et d'histoire naturelle de Genève, </source><volume>17</volume> (<issue>2</issue>): <fpage>463</fpage>-<lpage>600</lpage>.</mixed-citation></ref></ref-list></tp:taxon-treatment>
