# Supplementary material for: Review of the Capitellidae (Annelida, Polychaeta) from the Eastern Tropical Pacific region, with notes on selected species
Source: Zookeys. 2011 Dec 3;(151):17–52. doi: 10.3897/zookeys.151.1964 (PMC3286223; doi:10.3897/zookeys.151.1964)
Supplement: XML Treatment for Leiocapitella [file zookeys.151.1964-treatment19.xml]

<!DOCTYPE tp:taxon-treatment
  PUBLIC "-//TaxonX//DTD Taxonomic Treatment Publishing DTD v0 20100105//EN" "tax-treatment-NSO.dtd">
<tp:taxon-treatment xmlns:tp="http://www.plazi.org/taxpub"><tp:treatment-meta><mixed-citation publication-type="journal"><person-group><name><surname>García-Garza</surname><given-names>María Elena</given-names></name><name><surname>León-González</surname><given-names>Jesús Angel De</given-names></name></person-group><article-title>Review of the Capitellidae (Annelida, Polychaeta) from the Eastern Tropical Pacific region,  with notes on selected species</article-title><source>Zookeys</source><day>3</day><month>12</month><year>2011</year><volume>2011</volume><issue>151</issue><fpage>17</fpage><lpage>52</lpage><pub-id pub-id-type="doi">10.3897/zookeys.151.1964</pub-id></mixed-citation></tp:treatment-meta><tp:nomenclature><label>Genus</label><tp:taxon-name>
                            <tp:taxon-name-part taxon-name-part-type="genus">Leiocapitella</tp:taxon-name-part>
                        </tp:taxon-name><tp:taxon-authority>Hartman, 1947</tp:taxon-authority><tp:nomenclature-citation-list><tp:nomenclature-citation><tp:taxon-name>Leiocapitella</tp:taxon-name><comment> Hartman, 1947: 437</comment></tp:nomenclature-citation></tp:nomenclature-citation-list></tp:nomenclature><tp:treatment-sec sec-type="Type species"><title>Type species.</title><p> <italic><tp:taxon-name>Leiocapitella glabra</tp:taxon-name></italic> Hartman, 1947</p></tp:treatment-sec><tp:taxon-treatment><tp:treatment-meta><mixed-citation publication-type="journal"><person-group><name><surname>García-Garza</surname><given-names>María Elena</given-names></name><name><surname>León-González</surname><given-names>Jesús Angel De</given-names></name></person-group><article-title>Review of the Capitellidae (Annelida, Polychaeta) from the Eastern Tropical Pacific region,  with notes on selected species</article-title><source>Zookeys</source><day>3</day><month>12</month><year>2011</year><volume>2011</volume><issue>151</issue><fpage>17</fpage><lpage>52</lpage><pub-id pub-id-type="doi">10.3897/zookeys.151.1964</pub-id></mixed-citation></tp:treatment-meta><tp:nomenclature><tp:taxon-name>
                                <tp:taxon-name-part taxon-name-part-type="genus">Leiocapitella</tp:taxon-name-part>
                                <tp:taxon-name-part taxon-name-part-type="species">glabra</tp:taxon-name-part>
                            <object-id xmlns:xlink="http://www.w3.org/1999/xlink" xlink:type="simple">http://species-id.net/wiki/Leiocapitella_glabra</object-id>
                            </tp:taxon-name><tp:taxon-authority>Hartman, 1947</tp:taxon-authority><tp:nomenclature-citation-list><tp:nomenclature-citation><tp:taxon-name>Leiocapitella glabra</tp:taxon-name><comment> Hartman, 1947: 438, Pl. 54, figs 1–3; <xref ref-type="bibr" rid="B4">Bastida-Zavala 1995</xref>: 12; <xref ref-type="bibr" rid="B49">Hernández-Alcántara and Solís Weiss 1998</xref>: 709; <xref ref-type="bibr" rid="B50">1999</xref>: 27.</comment></tp:nomenclature-citation></tp:nomenclature-citation-list></tp:nomenclature><tp:treatment-sec sec-type="Type locality"><title>Type locality.</title><p>Holotype, 1 mile northwest of San Gabriel Bay, Espíritu Santo Island, Gulf of California, México, Stn. 1107–40 [<named-content xmlns:xlink="http://www.w3.org/1999/xlink" content-type="dwc:verbatimCoordinates" xlink:type="simple">24°26'39"N, 110°22'53"W</named-content> to <named-content xmlns:xlink="http://www.w3.org/1999/xlink" content-type="dwc:verbatimCoordinates" xlink:type="simple">24°26'19"N, 110°22'45"W</named-content>], 8–10 m, February 13 1940, Allan Hancock Pacific Expedition of 1940, Velero III; Paratype, 2 miles southwest of Cedros Islands light, Stn. 1265–41 [<named-content xmlns:xlink="http://www.w3.org/1999/xlink" content-type="dwc:verbatimCoordinates" xlink:type="simple">28°20'33"N, 115°10'10"W</named-content> to <named-content xmlns:xlink="http://www.w3.org/1999/xlink" content-type="dwc:verbatimCoordinates" xlink:type="simple">28°20'45'N, 115°09'45"W</named-content>], 16 m, February 28 1941, Allan Hancock Pacific Expedition of 1941, Velero III, in soft bottom.</p></tp:treatment-sec><tp:treatment-sec sec-type="Type material"><title>Type material.</title><p>Holotype (LACM-AHF POLY 0425) and 1 Paratype (LACM-AHF POLY 0205).</p></tp:treatment-sec><tp:treatment-sec sec-type="Material examined"><title>Material examined.</title><p>(8 specimens)Baja California Sur:Cabo Pulmo-Los Frailes, Stn. CP-988 [<named-content xmlns:xlink="http://www.w3.org/1999/xlink" content-type="dwc:verbatimCoordinates" xlink:type="simple">23°24'27"N, 109°24'26"W</named-content>] (8 specimens), 4-7 m May 7–8 1989, Coll. JRB-Z.</p></tp:treatment-sec><tp:treatment-sec sec-type="Records"><title>Records.</title><p>México:Baja California Sur, Espiritu Santo Island and Cedros Island (<xref ref-type="bibr" rid="B43">Hartman 1947</xref>).</p></tp:treatment-sec><tp:treatment-sec sec-type="Remarks"><title>Remarks.</title><p>After examination of the specimens reported by <xref ref-type="bibr" rid="B4">Bastida-Zavala (1995)</xref> as <italic><tp:taxon-name>Leiocapitella glabra</tp:taxon-name></italic> it was found that this corresponds to <italic><tp:taxon-name>Dasybranchus parplatyceps</tp:taxon-name></italic> <xref ref-type="bibr" rid="B43">Hartman 1947</xref>. Therefore this species is only known from the original description locality in the Gulf of California.</p></tp:treatment-sec></tp:taxon-treatment><ref-list><ref id="B4"><mixed-citation xmlns:xlink="http://www.w3.org/1999/xlink" xlink:type="simple"><person-group><name name-style="western"><surname>Bastida-Zavala</surname><given-names>JR</given-names></name></person-group> (<year>1995</year>)<article-title> Poliquetos (Annelida: Polychaeta) del arrecife coralino de Cabo Pulmo-Los Frailes, B.C.S., México.</article-title><source>Revista Zoológica </source><volume>6</volume>: <fpage>9</fpage>-<lpage>29</lpage>.</mixed-citation></ref><ref id="B49"><mixed-citation xmlns:xlink="http://www.w3.org/1999/xlink" xlink:type="simple"><person-group><name name-style="western"><surname>Hernández-Alcántara</surname><given-names>P</given-names></name><name name-style="western"><surname>Solís-Weiss</surname><given-names>V</given-names></name></person-group> (<year>1998</year>)<article-title> Capitellids (Polychaeta: Capitellidae) from the continental shelf of 	the Gulf of California, with the description of a new species, <italic>Notomastus angelicae</italic>.</article-title><source>Proceedings of the Biological Society of Washington, </source><volume>111</volume>: <fpage>708</fpage>-<lpage>719</lpage>.</mixed-citation></ref><ref id="B50"><mixed-citation xmlns:xlink="http://www.w3.org/1999/xlink" xlink:type="simple"><person-group><name name-style="western"><surname>Hernández-Alcántara</surname><given-names>P</given-names></name><name name-style="western"><surname>Solís-Weiss</surname><given-names>V</given-names></name></person-group> (<year>1999</year>)<article-title> Systematics and distribution of the polychaetes (Annelida: Polychaeta) from the sublittoral zone in the Gulf of California.</article-title><source>Oceánides </source><volume>13</volume>: <fpage>25</fpage>-<lpage>38</lpage>.</mixed-citation></ref><ref id="B43"><mixed-citation xmlns:xlink="http://www.w3.org/1999/xlink" xlink:type="simple"><person-group><name name-style="western"><surname>Hartman</surname><given-names>O</given-names></name></person-group> (<year>1947</year>)<article-title> Polychaetous annelids Part VII. Capitellidae.</article-title><source>Allan Hancock Pacific Expeditions, California </source><volume>10</volume>: <fpage>391</fpage>-<lpage>481</lpage>.</mixed-citation></ref></ref-list></tp:taxon-treatment>
