# Supplementary material for: Review of the Capitellidae (Annelida, Polychaeta) from the Eastern Tropical Pacific region, with notes on selected species
Source: Zookeys. 2011 Dec 3;(151):17–52. doi: 10.3897/zookeys.151.1964 (PMC3286223; doi:10.3897/zookeys.151.1964)
Supplement: XML Treatment for Leiochrides [file zookeys.151.1964-treatment21.xml]

<!DOCTYPE tp:taxon-treatment
  PUBLIC "-//TaxonX//DTD Taxonomic Treatment Publishing DTD v0 20100105//EN" "tax-treatment-NSO.dtd">
<tp:taxon-treatment xmlns:tp="http://www.plazi.org/taxpub"><tp:treatment-meta><mixed-citation publication-type="journal"><person-group><name><surname>García-Garza</surname><given-names>María Elena</given-names></name><name><surname>León-González</surname><given-names>Jesús Angel De</given-names></name></person-group><article-title>Review of the Capitellidae (Annelida, Polychaeta) from the Eastern Tropical Pacific region,  with notes on selected species</article-title><source>Zookeys</source><day>3</day><month>12</month><year>2011</year><volume>2011</volume><issue>151</issue><fpage>17</fpage><lpage>52</lpage><pub-id pub-id-type="doi">10.3897/zookeys.151.1964</pub-id></mixed-citation></tp:treatment-meta><tp:nomenclature><label>Genus</label><tp:taxon-name>
                            <tp:taxon-name-part taxon-name-part-type="genus">Leiochrides</tp:taxon-name-part>
                        </tp:taxon-name><tp:taxon-authority>Augener, 1914</tp:taxon-authority><tp:nomenclature-citation-list><tp:nomenclature-citation><tp:taxon-name>Leiochrides</tp:taxon-name><comment> Augener, 1914:437.</comment></tp:nomenclature-citation></tp:nomenclature-citation-list></tp:nomenclature><tp:treatment-sec sec-type="Type species"><title>Type species.</title><p> <italic><tp:taxon-name>Leiochrides australis</tp:taxon-name></italic> Augener, 1914</p></tp:treatment-sec><tp:taxon-treatment><tp:treatment-meta><mixed-citation publication-type="journal"><person-group><name><surname>García-Garza</surname><given-names>María Elena</given-names></name><name><surname>León-González</surname><given-names>Jesús Angel De</given-names></name></person-group><article-title>Review of the Capitellidae (Annelida, Polychaeta) from the Eastern Tropical Pacific region,  with notes on selected species</article-title><source>Zookeys</source><day>3</day><month>12</month><year>2011</year><volume>2011</volume><issue>151</issue><fpage>17</fpage><lpage>52</lpage><pub-id pub-id-type="doi">10.3897/zookeys.151.1964</pub-id></mixed-citation></tp:treatment-meta><tp:nomenclature><tp:taxon-name>
                                <tp:taxon-name-part taxon-name-part-type="genus">Leiochrides</tp:taxon-name-part>
                                <tp:taxon-name-part taxon-name-part-type="species">hemipodus</tp:taxon-name-part>
                            <object-id xmlns:xlink="http://www.w3.org/1999/xlink" xlink:type="simple">http://species-id.net/wiki/Leiochrides_hemipodus</object-id>
                            </tp:taxon-name><tp:taxon-authority>Hartman, 1960</tp:taxon-authority><tp:nomenclature-citation-list><tp:nomenclature-citation><tp:taxon-name>Leiochrides hemipodus</tp:taxon-name><comment> Hartman, 1960: 136; <xref ref-type="bibr" rid="B46">Hartman 1969</xref>: 381, fig. 1; <xref ref-type="bibr" rid="B29">Fauchald 1972</xref>: 242; <xref ref-type="bibr" rid="B49">Hernández-Alcántara and Solís-Weiss 1998</xref>: 709; <xref ref-type="bibr" rid="B50">1999</xref>: 27; <xref ref-type="bibr" rid="B9">Blake 2000</xref>: 71 fig. 4.9 a–e.</comment></tp:nomenclature-citation><tp:nomenclature-citation><tp:taxon-name>Leiochrides</tp:taxon-name><comment> sp. Hartman, 1963: 62.</comment></tp:nomenclature-citation><!--PageBreak--></tp:nomenclature-citation-list></tp:nomenclature><tp:treatment-sec sec-type="Type locality"><title>Type locality.</title><p>7.5 miles north of west end of Santa Catalina Island, California, bearing 002, Sta. 2798–54 [<named-content xmlns:xlink="http://www.w3.org/1999/xlink" content-type="dwc:verbatimCoordinates" xlink:type="simple">33°36'00"N, 118°36'03"W</named-content>] 117 m, May 25 1954, Allan Hancock Pacific Expedition of 1940. Velero IV, blue green mud.</p></tp:treatment-sec><tp:treatment-sec sec-type="Type material"><title>Type material.</title><p>Holotype <bold>(</bold>LACM-AHF POLY 0429) and 1 Paratype <bold>(</bold>LACM-AHF POLY 0430).</p></tp:treatment-sec><tp:treatment-sec sec-type="Material examined"><title>Material examined.</title><p>(3 specimens)Baja California Sur: Cabo Falso, Stn. 13775 [<named-content xmlns:xlink="http://www.w3.org/1999/xlink" content-type="dwc:verbatimCoordinates" xlink:type="simple">22°34'15"N, 109°32'30"W</named-content>] (1 specimen), 441.96 m, January 22 1970; Jalisco: Cabo Corrientes, Stn. 13753 [<named-content xmlns:xlink="http://www.w3.org/1999/xlink" content-type="dwc:verbatimCoordinates" xlink:type="simple">19°41'15"N, 105°53'00"W</named-content>] (1 specimen), 381 m, January 18, 1970; Stn. 13756 [<named-content xmlns:xlink="http://www.w3.org/1999/xlink" content-type="dwc:verbatimCoordinates" xlink:type="simple">19°51'00"N, 105°57'30"W</named-content>] (1 specimen),426.72 m, January 18 1970, Coll. Allan Hancock Pacific Expedition of 1940. Velero IV.</p></tp:treatment-sec><tp:treatment-sec sec-type="Records"><title>Records.</title><p>USA: California (<xref ref-type="bibr" rid="B44">Hartman 1960</xref>, <xref ref-type="bibr" rid="B46">1969</xref>), Santa Maria Basin (<xref ref-type="bibr" rid="B9">Blake 2000</xref>); Baja California Sur and Jalisco (<xref ref-type="bibr" rid="B29">Fauchald 1972</xref>, present study), Gulf of California (<xref ref-type="bibr" rid="B50">Hernández-Alcántara and Solís Weiss 1999</xref>).</p></tp:treatment-sec></tp:taxon-treatment><tp:taxon-treatment><tp:treatment-meta><mixed-citation publication-type="journal"><person-group><name><surname>García-Garza</surname><given-names>María Elena</given-names></name><name><surname>León-González</surname><given-names>Jesús Angel De</given-names></name></person-group><article-title>Review of the Capitellidae (Annelida, Polychaeta) from the Eastern Tropical Pacific region,  with notes on selected species</article-title><source>Zookeys</source><day>3</day><month>12</month><year>2011</year><volume>2011</volume><issue>151</issue><fpage>17</fpage><lpage>52</lpage><pub-id pub-id-type="doi">10.3897/zookeys.151.1964</pub-id></mixed-citation></tp:treatment-meta><tp:nomenclature><tp:taxon-name>
                                <tp:taxon-name-part taxon-name-part-type="genus">Leiochrides</tp:taxon-name-part>cf. 
                                <tp:taxon-name-part taxon-name-part-type="species">pallidor</tp:taxon-name-part>
                            <object-id xmlns:xlink="http://www.w3.org/1999/xlink" xlink:type="simple">http://species-id.net/wiki/Leiochrides_pallidor</object-id>
                            </tp:taxon-name><tp:taxon-authority>(Chamberlin, 1918)</tp:taxon-authority><tp:nomenclature-citation-list><tp:nomenclature-citation><tp:taxon-name>Notomastus pallidor</tp:taxon-name><comment> Chamberlin, 1918: 179; <xref ref-type="bibr" rid="B7">Berkeley and Berkeley 1942</xref>: 198.</comment></tp:nomenclature-citation><tp:nomenclature-citation><tp:taxon-name>Leiochrides pallidor</tp:taxon-name><comment> Hartman, 1947: 429; 1969: 382.</comment></tp:nomenclature-citation><tp:nomenclature-citation><tp:taxon-name>Leiochrides</tp:taxon-name><comment> cf. <italic>pallidor</italic> Dean, 2001: 75 fig. 13; 2004: 136.</comment></tp:nomenclature-citation></tp:nomenclature-citation-list></tp:nomenclature><tp:treatment-sec sec-type="Type locality"><title>Type locality.</title><p>Monterey Bay, California.</p></tp:treatment-sec><tp:treatment-sec sec-type="Type material"><title>Type material.</title><p>Not seen.</p></tp:treatment-sec><tp:treatment-sec sec-type="Records"><title>Records.</title><p>California (<xref ref-type="bibr" rid="B14">Chamberlin 1918</xref>, <xref ref-type="bibr" rid="B43">Hartman 1947</xref>, <xref ref-type="bibr" rid="B46">1969</xref>), Costa Rica, Gulf of Nicoya (<xref ref-type="bibr" rid="B22">Dean 2001</xref>, <xref ref-type="bibr" rid="B23">2004</xref>).</p></tp:treatment-sec><tp:treatment-sec sec-type="Remarks"><title>Remarks.</title><p><italic><tp:taxon-name>Leiochrides pallidor</tp:taxon-name></italic> it is a poorly known species and, until now, all descriptions have been incomplete. Chamberlin in his description only mentions that the species has 12 thoracic chaetigers, others features are not useful to characterize that species. <xref ref-type="bibr" rid="B22">Dean (2001)</xref> includes <italic><tp:taxon-name>Leiochrides</tp:taxon-name></italic> cf. <italic>pallidor</italic> for Costa Rica, which was characterized by the presence of 13 thoracic segments, the first one achaetous, and 12 complete chaetigers with capillary chaetae; however the illustration of the anterior end shows only 11 complete chaetigers with capillary chaetae, however, although the figure is wrong, the identification is correct (Dean pers. comm.)</p></tp:treatment-sec></tp:taxon-treatment><ref-list><ref id="B46"><mixed-citation xmlns:xlink="http://www.w3.org/1999/xlink" xlink:type="simple"><person-group><name name-style="western"><surname>Hartman</surname><given-names>O</given-names></name></person-group> (<year>1969</year>)<source> Atlas of the Sedentariate polychaetous annelids from California.</source><publisher-name>Allan Hancock Foundation</publisher-name>, <publisher-loc>University of Southern California</publisher-loc>, <lpage>812</lpage> pp.</mixed-citation></ref><ref id="B29"><mixed-citation xmlns:xlink="http://www.w3.org/1999/xlink" xlink:type="simple"><person-group><name name-style="western"><surname>Fauchald</surname><given-names>K</given-names></name></person-group> (<year>1972</year>)<source> Benthic polychaetous annelids from deep water off Western Mexico and adjacent areas in the Eastern Pacific Ocean. Allan Hancock Foundation University of Southern California 7:1–155 pp.</source></mixed-citation></ref><ref id="B49"><mixed-citation xmlns:xlink="http://www.w3.org/1999/xlink" xlink:type="simple"><person-group><name name-style="western"><surname>Hernández-Alcántara</surname><given-names>P</given-names></name><name name-style="western"><surname>Solís-Weiss</surname><given-names>V</given-names></name></person-group> (<year>1998</year>)<article-title> Capitellids (Polychaeta: Capitellidae) from the continental shelf of 	the Gulf of California, with the description of a new species, <italic>Notomastus angelicae</italic>.</article-title><source>Proceedings of the Biological Society of Washington, </source><volume>111</volume>: <fpage>708</fpage>-<lpage>719</lpage>.</mixed-citation></ref><ref id="B50"><mixed-citation xmlns:xlink="http://www.w3.org/1999/xlink" xlink:type="simple"><person-group><name name-style="western"><surname>Hernández-Alcántara</surname><given-names>P</given-names></name><name name-style="western"><surname>Solís-Weiss</surname><given-names>V</given-names></name></person-group> (<year>1999</year>)<article-title> Systematics and distribution of the polychaetes (Annelida: Polychaeta) from the sublittoral zone in the Gulf of California.</article-title><source>Oceánides </source><volume>13</volume>: <fpage>25</fpage>-<lpage>38</lpage>.</mixed-citation></ref><ref id="B9"><mixed-citation xmlns:xlink="http://www.w3.org/1999/xlink" xlink:type="simple"><person-group><name name-style="western"><surname>Blake</surname><given-names>JA</given-names></name></person-group> (<year>2000</year>)<article-title> Family Capitellidae Grube, 1862</article-title> In: <person-group><name name-style="western"><surname>Blake</surname><given-names>JA</given-names></name><name name-style="western"><surname>Hilbig</surname><given-names>B</given-names></name><name name-style="western"><surname>Scott</surname><given-names>PV</given-names></name></person-group> (<role>Eds</role>). <issue-title>Taxonomic Atlas of the Benthic Fauna of the Santa Maria Basin and the Western Santa Barbara Channel.</issue-title><source>Volumen 7. The Annelida Part 4, Polychaeta: Flabelligeridae to Sternaspidae: Santa Barbara Museum of Natural History, California</source>: <fpage>47</fpage>-<lpage>96</lpage>.</mixed-citation></ref><ref id="B44"><mixed-citation xmlns:xlink="http://www.w3.org/1999/xlink" xlink:type="simple"><person-group><name name-style="western"><surname>Hartman</surname><given-names>O</given-names></name></person-group> (<year>1960</year>)<article-title> Systematic account of some marine invertebrate animals from the deep basins off southern California.</article-title><source>Allan Hancock Pacific Expeditions, California </source><volume>22</volume>: <fpage>69</fpage>-<lpage>215</lpage>.</mixed-citation></ref><ref id="B7"><mixed-citation xmlns:xlink="http://www.w3.org/1999/xlink" xlink:type="simple"><person-group><name name-style="western"><surname>Berkeley</surname><given-names>E</given-names></name><name name-style="western"><surname>Berkeley</surname><given-names>C</given-names></name></person-group> (<year>1942</year>)<article-title> North Pacific Polychaeta, chiefly from the west coast of Vancouver Island, Alaska and Bering Sea.</article-title><source>Canadian Journal of Science, Ottawa, </source><volume>20</volume>: <fpage>183</fpage>-<lpage>208</lpage>.</mixed-citation></ref><ref id="B14"><mixed-citation xmlns:xlink="http://www.w3.org/1999/xlink" xlink:type="simple"><person-group><name name-style="western"><surname>Chamberlin</surname><given-names>RV</given-names></name></person-group> (<year>1918</year>)<article-title> Polychaetes from Monterey Bay.</article-title><source>Proceedings of the Biological Society of Washington, </source><volume>31</volume>: <fpage>173</fpage>-<lpage>180</lpage>.</mixed-citation></ref><ref id="B43"><mixed-citation xmlns:xlink="http://www.w3.org/1999/xlink" xlink:type="simple"><person-group><name name-style="western"><surname>Hartman</surname><given-names>O</given-names></name></person-group> (<year>1947</year>)<article-title> Polychaetous annelids Part VII. Capitellidae.</article-title><source>Allan Hancock Pacific Expeditions, California </source><volume>10</volume>: <fpage>391</fpage>-<lpage>481</lpage>.</mixed-citation></ref><ref id="B22"><mixed-citation xmlns:xlink="http://www.w3.org/1999/xlink" xlink:type="simple"><person-group><name name-style="western"><surname>Dean</surname><given-names>HK</given-names></name></person-group> (<year>2001</year>)<article-title> Capitellidae (Annelida: Polychaeta) from the Pacific Coast of Costa Rica.</article-title><source>Revista de Biología Tropical </source><volume>2</volume>: <fpage>69</fpage>-<lpage>84</lpage>.</mixed-citation></ref><ref id="B23"><mixed-citation xmlns:xlink="http://www.w3.org/1999/xlink" xlink:type="simple"><person-group><name name-style="western"><surname>Dean</surname><given-names>HK</given-names></name></person-group> (<year>2004</year>)<article-title> Marine biodiversity of Costa Rica: Class Polychaeta (Annelida). Revista de Biología Tropical 52 suppl.</article-title><volume>2</volume>: <fpage>131</fpage>-<lpage>181</lpage>.</mixed-citation></ref></ref-list></tp:taxon-treatment>
