# Supplementary material for: Review of the Capitellidae (Annelida, Polychaeta) from the Eastern Tropical Pacific region, with notes on selected species
Source: Zookeys. 2011 Dec 3;(151):17–52. doi: 10.3897/zookeys.151.1964 (PMC3286223; doi:10.3897/zookeys.151.1964)
Supplement: XML Treatment for Mastobranchus [file zookeys.151.1964-treatment24.xml]

<!DOCTYPE tp:taxon-treatment
  PUBLIC "-//TaxonX//DTD Taxonomic Treatment Publishing DTD v0 20100105//EN" "tax-treatment-NSO.dtd">
<tp:taxon-treatment xmlns:tp="http://www.plazi.org/taxpub"><tp:treatment-meta><mixed-citation publication-type="journal"><person-group><name><surname>García-Garza</surname><given-names>María Elena</given-names></name><name><surname>León-González</surname><given-names>Jesús Angel De</given-names></name></person-group><article-title>Review of the Capitellidae (Annelida, Polychaeta) from the Eastern Tropical Pacific region,  with notes on selected species</article-title><source>Zookeys</source><day>3</day><month>12</month><year>2011</year><volume>2011</volume><issue>151</issue><fpage>17</fpage><lpage>52</lpage><pub-id pub-id-type="doi">10.3897/zookeys.151.1964</pub-id></mixed-citation></tp:treatment-meta><tp:nomenclature><label>Genus</label><tp:taxon-name>
                            <tp:taxon-name-part taxon-name-part-type="genus">Mastobranchus</tp:taxon-name-part>
                        </tp:taxon-name><tp:taxon-authority>Eisig, 1887</tp:taxon-authority><tp:nomenclature-citation-list><tp:nomenclature-citation><tp:taxon-name>Mastobranchus</tp:taxon-name><comment> Eisig, 1887: 831</comment></tp:nomenclature-citation></tp:nomenclature-citation-list></tp:nomenclature><tp:treatment-sec sec-type="Type species"><title>Type species.</title><p><italic><tp:taxon-name>Mastobranchus trinchesii</tp:taxon-name></italic> Eisig, 1887</p></tp:treatment-sec><tp:taxon-treatment><tp:treatment-meta><mixed-citation publication-type="journal"><person-group><name><surname>García-Garza</surname><given-names>María Elena</given-names></name><name><surname>León-González</surname><given-names>Jesús Angel De</given-names></name></person-group><article-title>Review of the Capitellidae (Annelida, Polychaeta) from the Eastern Tropical Pacific region,  with notes on selected species</article-title><source>Zookeys</source><day>3</day><month>12</month><year>2011</year><volume>2011</volume><issue>151</issue><fpage>17</fpage><lpage>52</lpage><pub-id pub-id-type="doi">10.3897/zookeys.151.1964</pub-id></mixed-citation></tp:treatment-meta><tp:nomenclature><tp:taxon-name>
                                <tp:taxon-name-part taxon-name-part-type="genus">Mastobranchus</tp:taxon-name-part>
                                <tp:taxon-name-part taxon-name-part-type="species">variabilis</tp:taxon-name-part>
                            <object-id xmlns:xlink="http://www.w3.org/1999/xlink" xlink:type="simple">http://species-id.net/wiki/Mastobranchus_variabilis</object-id>
                            </tp:taxon-name><tp:taxon-authority>Ewing, 1984b</tp:taxon-authority><tp:nomenclature-citation-list><tp:nomenclature-citation><tp:taxon-name>Mastobranchus variabilis</tp:taxon-name><comment> Ewing, 1984b: 793, fig. 1a–e; <xref ref-type="bibr" rid="B22">Dean 2001</xref>:76; <xref ref-type="bibr" rid="B23">2004</xref>: 136.</comment></tp:nomenclature-citation><tp:nomenclature-citation><tp:taxon-name>Mastobranchus</tp:taxon-name><comment> sp. <xref ref-type="bibr" rid="B26">A.Ewing 1984a</xref>: 14.35, Fig. 14.30a-f.</comment></tp:nomenclature-citation><tp:nomenclature-citation><tp:taxon-name>Mastobranchus</tp:taxon-name><comment>? <italic>variabilis</italic><xref ref-type="bibr" rid="B49">Hernández-Alcántara and Solís-Weiss 1998</xref>: 710; <xref ref-type="bibr" rid="B50">1999</xref>: 27.</comment></tp:nomenclature-citation></tp:nomenclature-citation-list></tp:nomenclature><tp:treatment-sec sec-type="Type locality"><title>Type locality.</title><p>Holotype (USNM), Florida, Tampa Bay, Gulf of México [<named-content xmlns:xlink="http://www.w3.org/1999/xlink" content-type="dwc:verbatimCoordinates" xlink:type="simple">27°36.5'N, 82°55.8'W</named-content>], 12 m, clean sand, January 1980; 1 Paratype (USNM), Off Florida, St. Lucie Country, Hutchinson Island, Sta. 5 [<named-content xmlns:xlink="http://www.w3.org/1999/xlink" content-type="dwc:verbatimCoordinates" xlink:type="simple">27°22'22.08"N, 80°13'46"W</named-content>], 10.3 m, Coll. D. Beaumariage, P. Camp and R. Gallagher, May 10 1972; and 1 Paratype (LACM-AHF), Sta. 723 [<named-content xmlns:xlink="http://www.w3.org/1999/xlink" content-type="dwc:verbatimCoordinates" xlink:type="simple">27°37.1'N, 82°55.1'W</named-content>], 10 m, January 1980.</p></tp:treatment-sec><tp:treatment-sec sec-type="Type material"><title>Type material.</title><p>Holotype (USNM 81993); 2 Paratypes (USNM 81994); 3 Paratypes (LACM- AHF 001369).</p></tp:treatment-sec><tp:treatment-sec sec-type="Material examined"><title>Material examined.</title><p>(6 specimens) Sinaloa: El Fuerte River, Stn. 51 [<named-content xmlns:xlink="http://www.w3.org/1999/xlink" content-type="dwc:verbatimCoordinates" xlink:type="simple">25°39.9'N, 109°30.6'W</named-content>] (2 specimens), 49.5 m, March 20 1985, silty sands; Nayarit: María Madre Island Stn. 62C [<named-content xmlns:xlink="http://www.w3.org/1999/xlink" content-type="dwc:verbatimCoordinates" xlink:type="simple">21°38.2'N, 106°31.9'W</named-content>] (4 specimens), 29.7 m, March 22 1985, fine sands Coll. PH-A.</p></tp:treatment-sec><tp:treatment-sec sec-type="Records"><title>Records.</title><p>USA: Alabama, Florida and North Carolina (<xref ref-type="bibr" rid="B26">Ewing 1984a</xref>–<xref ref-type="bibr" rid="B27">b</xref>), Costa Rica (<xref ref-type="bibr" rid="B22">Dean 2001</xref>, <xref ref-type="bibr" rid="B23">2004</xref>).</p></tp:treatment-sec><tp:treatment-sec sec-type="Remarks"><title>Remarks.</title><p> <italic><tp:taxon-name>Mastobranchus variabilis</tp:taxon-name></italic> was described from the Gulf of México and later reported as <italic><tp:taxon-name>Mastobranchus</tp:taxon-name></italic>? <italic>variabilis</italic> by <xref ref-type="bibr" rid="B49">Hernández-Alcántara and Solís-Weiss (1998)</xref> from the Gulf of California. Upon analysis of the specimens from the Gulf of California we found instead that they agreed morphologically with <italic><tp:taxon-name>Neopseudocapitella brasiliensis</tp:taxon-name></italic> Rullier &amp; Amoureux (1979) described from Brazil. The record of <italic><tp:taxon-name>Mastobranchus</tp:taxon-name></italic>? <italic>variabilis</italic> from the Mexican Pacific is therefore not considered valid.</p></tp:treatment-sec></tp:taxon-treatment><ref-list><ref id="B22"><mixed-citation xmlns:xlink="http://www.w3.org/1999/xlink" xlink:type="simple"><person-group><name name-style="western"><surname>Dean</surname><given-names>HK</given-names></name></person-group> (<year>2001</year>)<article-title> Capitellidae (Annelida: Polychaeta) from the Pacific Coast of Costa Rica.</article-title><source>Revista de Biología Tropical </source><volume>2</volume>: <fpage>69</fpage>-<lpage>84</lpage>.</mixed-citation></ref><ref id="B23"><mixed-citation xmlns:xlink="http://www.w3.org/1999/xlink" xlink:type="simple"><person-group><name name-style="western"><surname>Dean</surname><given-names>HK</given-names></name></person-group> (<year>2004</year>)<article-title> Marine biodiversity of Costa Rica: Class Polychaeta (Annelida). Revista de Biología Tropical 52 suppl.</article-title><volume>2</volume>: <fpage>131</fpage>-<lpage>181</lpage>.</mixed-citation></ref><ref id="B26"><mixed-citation xmlns:xlink="http://www.w3.org/1999/xlink" xlink:type="simple"><person-group><name name-style="western"><surname>Ewing</surname><given-names>RM</given-names></name></person-group> (<year>1984a</year>)<article-title> Chapter 14 Capitellidae.</article-title> In: <person-group><name name-style="western"><surname>Uebelacker</surname><given-names>JM</given-names></name><name name-style="western"><surname>Johnson</surname><given-names>PG</given-names></name><name name-style="western"><surname>Barry A Vittor</surname><given-names>Associates</given-names></name></person-group> (<role>Eds</role>). <issue-title> Taxonomic Guide to the Polychaetes of the Northern Gulf of Mexico. Vol.</issue-title><volume>2</volume>: <fpage>14</fpage>–<lpage>47</lpage>. Inc. Mobile, Alabama, 47.</mixed-citation></ref><ref id="B49"><mixed-citation xmlns:xlink="http://www.w3.org/1999/xlink" xlink:type="simple"><person-group><name name-style="western"><surname>Hernández-Alcántara</surname><given-names>P</given-names></name><name name-style="western"><surname>Solís-Weiss</surname><given-names>V</given-names></name></person-group> (<year>1998</year>)<article-title> Capitellids (Polychaeta: Capitellidae) from the continental shelf of 	the Gulf of California, with the description of a new species, <italic>Notomastus angelicae</italic>.</article-title><source>Proceedings of the Biological Society of Washington, </source><volume>111</volume>: <fpage>708</fpage>-<lpage>719</lpage>.</mixed-citation></ref><ref id="B50"><mixed-citation xmlns:xlink="http://www.w3.org/1999/xlink" xlink:type="simple"><person-group><name name-style="western"><surname>Hernández-Alcántara</surname><given-names>P</given-names></name><name name-style="western"><surname>Solís-Weiss</surname><given-names>V</given-names></name></person-group> (<year>1999</year>)<article-title> Systematics and distribution of the polychaetes (Annelida: Polychaeta) from the sublittoral zone in the Gulf of California.</article-title><source>Oceánides </source><volume>13</volume>: <fpage>25</fpage>-<lpage>38</lpage>.</mixed-citation></ref><ref id="B27"><mixed-citation xmlns:xlink="http://www.w3.org/1999/xlink" xlink:type="simple"><person-group><name name-style="western"><surname>Ewing</surname><given-names>RM</given-names></name></person-group> (<year>1984b</year>)<article-title> Generic revision of <italic>Mastobranchus</italic> and <italic>Peresiella</italic> (Polychaeta: Capitellidae) with descriptions of two new species from the Gulf of México.</article-title><source>Proceedings of the Biological Society of Washington </source><volume>97</volume>: <fpage>792</fpage>-<lpage>800</lpage>.</mixed-citation></ref></ref-list></tp:taxon-treatment>
