# Supplementary material for: Review of the Capitellidae (Annelida, Polychaeta) from the Eastern Tropical Pacific region, with notes on selected species
Source: Zookeys. 2011 Dec 3;(151):17–52. doi: 10.3897/zookeys.151.1964 (PMC3286223; doi:10.3897/zookeys.151.1964)
Supplement: XML Treatment for Mediomastus [file zookeys.151.1964-treatment26.xml]

<!DOCTYPE tp:taxon-treatment
  PUBLIC "-//TaxonX//DTD Taxonomic Treatment Publishing DTD v0 20100105//EN" "tax-treatment-NSO.dtd">
<tp:taxon-treatment xmlns:tp="http://www.plazi.org/taxpub"><tp:treatment-meta><mixed-citation publication-type="journal"><person-group><name><surname>García-Garza</surname><given-names>María Elena</given-names></name><name><surname>León-González</surname><given-names>Jesús Angel De</given-names></name></person-group><article-title>Review of the Capitellidae (Annelida, Polychaeta) from the Eastern Tropical Pacific region,  with notes on selected species</article-title><source>Zookeys</source><day>3</day><month>12</month><year>2011</year><volume>2011</volume><issue>151</issue><fpage>17</fpage><lpage>52</lpage><pub-id pub-id-type="doi">10.3897/zookeys.151.1964</pub-id></mixed-citation></tp:treatment-meta><tp:nomenclature><label>Genus</label><tp:taxon-name>
                            <tp:taxon-name-part taxon-name-part-type="genus">Mediomastus</tp:taxon-name-part>
                        </tp:taxon-name><tp:taxon-authority>Hartman, 1944</tp:taxon-authority><tp:nomenclature-citation-list><tp:nomenclature-citation><tp:taxon-name>Mediomastus</tp:taxon-name><comment> Hartman, 1944: 264</comment></tp:nomenclature-citation></tp:nomenclature-citation-list></tp:nomenclature><tp:treatment-sec sec-type="Type species"><title>Type species.</title><p><italic><tp:taxon-name>Mediomastus californiensis</tp:taxon-name></italic> Hartman, 1944</p></tp:treatment-sec><tp:taxon-treatment><tp:treatment-meta><mixed-citation publication-type="journal"><person-group><name><surname>García-Garza</surname><given-names>María Elena</given-names></name><name><surname>León-González</surname><given-names>Jesús Angel De</given-names></name></person-group><article-title>Review of the Capitellidae (Annelida, Polychaeta) from the Eastern Tropical Pacific region,  with notes on selected species</article-title><source>Zookeys</source><day>3</day><month>12</month><year>2011</year><volume>2011</volume><issue>151</issue><fpage>17</fpage><lpage>52</lpage><pub-id pub-id-type="doi">10.3897/zookeys.151.1964</pub-id></mixed-citation></tp:treatment-meta><tp:nomenclature><tp:taxon-name>
                                <tp:taxon-name-part taxon-name-part-type="genus">Mediomastus</tp:taxon-name-part>
                                <tp:taxon-name-part taxon-name-part-type="species">ambiseta</tp:taxon-name-part>
                            <object-id xmlns:xlink="http://www.w3.org/1999/xlink" xlink:type="simple">http://species-id.net/wiki/Mediomastus_ambiseta</object-id>
                            </tp:taxon-name><tp:taxon-authority>(Hartman, 1947)</tp:taxon-authority><tp:nomenclature-citation-list><tp:nomenclature-citation><tp:taxon-name>Capitita ambiseta</tp:taxon-name><comment> Hartman, 1947: 409, Pl. 45, figs 1–4; 1969: 369, figs 1–4; <xref ref-type="bibr" rid="B65">Reish 1963</xref>: 428; <xref ref-type="bibr" rid="B66">1968</xref>: 89.</comment></tp:nomenclature-citation><tp:nomenclature-citation><tp:taxon-name>Mediomastus ambiseta</tp:taxon-name><comment> Warren et al., 1994: 234, figs 2a, 5d–f, 6a–f, 12; <xref ref-type="bibr" rid="B9">Blake 2000</xref>: 76, fig. 4.11; <xref ref-type="bibr" rid="B22">Dean 2001</xref>: 76; <xref ref-type="bibr" rid="B23">2004</xref>: 136.</comment></tp:nomenclature-citation><!--PageBreak--></tp:nomenclature-citation-list></tp:nomenclature><tp:treatment-sec sec-type="Type locality"><title>Type locality.</title><p>Newport Harbour Bay, Corona del Mar, Californa, USA [<named-content xmlns:xlink="http://www.w3.org/1999/xlink" content-type="dwc:verbatimCoordinates" xlink:type="simple">33°36'04"N, 117°52'48"W</named-content>], June 2 1942, intertidal.</p></tp:treatment-sec><tp:treatment-sec sec-type="Type material"><title>Type material.</title><p>Holotype (LACM-AHF POLY 1451-42, Poly 0449).</p></tp:treatment-sec><tp:treatment-sec sec-type="Material examined"><title>Material examined.</title><p>(41 specimens) Baja California: Todos Santos Bay, Stn. V-1 [<named-content xmlns:xlink="http://www.w3.org/1999/xlink" content-type="dwc:verbatimCoordinates" xlink:type="simple">116°39.4'N, 31°46"W</named-content>] (5 specimens) 6 m, October 9 1979; [<named-content xmlns:xlink="http://www.w3.org/1999/xlink" content-type="dwc:verbatimCoordinates" xlink:type="simple">116°39.7'N, 31°45"W</named-content>] (3 specimens), October 15 1989; San Quintín Bay, Stn. 13 [<named-content xmlns:xlink="http://www.w3.org/1999/xlink" content-type="dwc:verbatimCoordinates" xlink:type="simple">30°27'48"N, 115°57'46"W</named-content>] (8 specimens), November 18 1982; Sinaloa: Off Ohuira Bay, Stn. B-2 [<named-content xmlns:xlink="http://www.w3.org/1999/xlink" content-type="dwc:verbatimCoordinates" xlink:type="simple">25°35'54"N, 109°20'12"W</named-content>] (25 specimens), September 17 1989; Sinaloa: Topolobampo Bay (UANL-1613) [<named-content xmlns:xlink="http://www.w3.org/1999/xlink" content-type="dwc:verbatimCoordinates" xlink:type="simple">17°56'53"N, 102°5'9"W</named-content>] (2 specimens), September 17 1989, Coll. JALG.</p></tp:treatment-sec><tp:treatment-sec sec-type="Records"><title>Records.</title><p>USA:California (<xref ref-type="bibr" rid="B43">Hartman 1947</xref>, <xref ref-type="bibr" rid="B9">Blake 2000</xref> ; México: Baja California, San Quintín Bay (<xref ref-type="bibr" rid="B65">Reish 1963</xref>), Costa Rica (<xref ref-type="bibr" rid="B22">Dean 2001</xref>, <xref ref-type="bibr" rid="B23">2004</xref>). México: Baja California, Sinaloa (present study).</p></tp:treatment-sec></tp:taxon-treatment><tp:taxon-treatment><tp:treatment-meta><mixed-citation publication-type="journal"><person-group><name><surname>García-Garza</surname><given-names>María Elena</given-names></name><name><surname>León-González</surname><given-names>Jesús Angel De</given-names></name></person-group><article-title>Review of the Capitellidae (Annelida, Polychaeta) from the Eastern Tropical Pacific region,  with notes on selected species</article-title><source>Zookeys</source><day>3</day><month>12</month><year>2011</year><volume>2011</volume><issue>151</issue><fpage>17</fpage><lpage>52</lpage><pub-id pub-id-type="doi">10.3897/zookeys.151.1964</pub-id></mixed-citation></tp:treatment-meta><tp:nomenclature><tp:taxon-name>
                                <tp:taxon-name-part taxon-name-part-type="genus">Mediomastus</tp:taxon-name-part>
                                <tp:taxon-name-part taxon-name-part-type="species">californiensis</tp:taxon-name-part>
                            <object-id xmlns:xlink="http://www.w3.org/1999/xlink" xlink:type="simple">http://species-id.net/wiki/Mediomastus_californiensis</object-id>
                            </tp:taxon-name><tp:taxon-authority>Hartman, 1944</tp:taxon-authority><tp:nomenclature-citation-list><tp:nomenclature-citation><tp:taxon-name>Mediomastus californiensis</tp:taxon-name><comment> Hartman, 1944: 264 Pl. 26, fig. 64; <xref ref-type="bibr" rid="B43">Hartman 1947</xref>: 408, Pl. 46, figs 3–4; <xref ref-type="bibr" rid="B45">1963</xref>: 63; <xref ref-type="bibr" rid="B46">1969</xref>: 387, figs 1–4; <xref ref-type="bibr" rid="B21">Day 1973</xref>: 99; <xref ref-type="bibr" rid="B52">Hutchings and Rainer 1979</xref>: 779; <xref ref-type="bibr" rid="B26">Ewing 1984a</xref>: 14.14, figs 14–10 a-c; <xref ref-type="bibr" rid="B77">Warren et al. 1994</xref>: 239, figs 2b, 7c–d, 9a–d, 12; <xref ref-type="bibr" rid="B24">de León González 1994</xref>: 62; <xref ref-type="bibr" rid="B49">Hernández-Alcántara and Solís-Weiss 1998</xref>: 710; <xref ref-type="bibr" rid="B9">Blake 2000</xref>: 78, fig. 4.12 a–d; <xref ref-type="bibr" rid="B22">Dean 2001</xref>: 78; <xref ref-type="bibr" rid="B23">2004</xref>: 136.</comment></tp:nomenclature-citation></tp:nomenclature-citation-list></tp:nomenclature><tp:treatment-sec sec-type="Type locality"><title>Type locality.</title><p>California, Tomales Bay, USA [<named-content xmlns:xlink="http://www.w3.org/1999/xlink" content-type="dwc:verbatimCoordinates" xlink:type="simple">28°25'N, 123°W</named-content>], June 8 1941, intertidal.</p></tp:treatment-sec><tp:treatment-sec sec-type="Type material"><title>Type material.</title><p>Holotype (LACM-AHF POLY 0428).</p></tp:treatment-sec><tp:treatment-sec sec-type="Material examined"><title>Material examined.</title><p>(408 specimens) Baja California Sur: La Paz Bay, Ensenada de La Paz, Stn. 1 [<named-content xmlns:xlink="http://www.w3.org/1999/xlink" content-type="dwc:verbatimCoordinates" xlink:type="simple">24°06'50.3"N, 110°25'12.0"W</named-content>] (10 specimens); Stn. 3 [<named-content xmlns:xlink="http://www.w3.org/1999/xlink" content-type="dwc:verbatimCoordinates" xlink:type="simple">24°07'09.9"N, 110°21'18.2"W</named-content>] (1 specimen); Stn. 4 [<named-content xmlns:xlink="http://www.w3.org/1999/xlink" content-type="dwc:verbatimCoordinates" xlink:type="simple">24°08'29.9"N, 110°21'08.7"W</named-content>] (20 specimens); Stn. 8 [<named-content xmlns:xlink="http://www.w3.org/1999/xlink" content-type="dwc:verbatimCoordinates" xlink:type="simple">24°09'50.7"N, 110°21'38.0"W</named-content>] (8 specimens); Stn. 10 [<named-content xmlns:xlink="http://www.w3.org/1999/xlink" content-type="dwc:verbatimCoordinates" xlink:type="simple">24°09'55.1"N, 110°25'26.2"W</named-content>] (42 specimens); Stn. 11 [<named-content xmlns:xlink="http://www.w3.org/1999/xlink" content-type="dwc:verbatimCoordinates" xlink:type="simple">24°08'28.9"N, 110°25'41.9"W</named-content>] (7 specimens); Stn. 12 [<named-content xmlns:xlink="http://www.w3.org/1999/xlink" content-type="dwc:verbatimCoordinates" xlink:type="simple">24°07'37.3"N, 110°25'10.6"W</named-content>] (4 specimens), 17 August 2005, 0.15 m; Stn. 1 (6 specimens); Stn. 2 [<named-content xmlns:xlink="http://www.w3.org/1999/xlink" content-type="dwc:verbatimCoordinates" xlink:type="simple">24°06'30.6"N, 110°24'05.1"W</named-content>] (23 specimens); Stn. 3 (16 specimens); Stn. 6 [<named-content xmlns:xlink="http://www.w3.org/1999/xlink" content-type="dwc:verbatimCoordinates" xlink:type="simple">24°09'59.8"N, 110°19'37.5"W</named-content>] (2 specimens); Stn. 8 (13 specimens); Stn. 11 (6 specimens) 5-7 m, 27 November 2005, Coll. DHV; Stn. 1 (17); Stn. 2 (59 specimens); Stn. 3 (51 specimens); Stn. 4 (2 specimens); Stn. 7 [<named-content xmlns:xlink="http://www.w3.org/1999/xlink" content-type="dwc:verbatimCoordinates" xlink:type="simple">24°09'00.0"N, 110°21'38.0"W</named-content>] (1 specimen); Stn. 8 (6 specimens); Stn. 9 [<named-content xmlns:xlink="http://www.w3.org/1999/xlink" content-type="dwc:verbatimCoordinates" xlink:type="simple">24°10'13.9"N, 110°24'26.2"W</named-content>] (3 specimens); Stn. 10 (9 specimens); Stn. 11 (1 specimen); Stn. 12 (1specimen) 30 m, 6 March 2006, Stn. 1 (5 specimens), Stn. 2 (17 specimens); Stn. 3 (3 specimens); Stn. 4 (4 specimens); Stn. 5 [<named-content xmlns:xlink="http://www.w3.org/1999/xlink" content-type="dwc:verbatimCoordinates" xlink:type="simple">24°08'53.4"N, 110°20'17.3"W</named-content>] (1 specimen); Stn. 8 (7 specimens), Stn. 9 (4 specimens), Stn. 10 (15 specimens); Stn. 11 (4 specimens); Stn. 12 (1 specimen) 0.15 m, June 1 2006, Coll. DHV; Manglar Zacatecas (UANL-6425) [<named-content xmlns:xlink="http://www.w3.org/1999/xlink" content-type="dwc:verbatimCoordinates" xlink:type="simple">24°9'56.2"N, 110°25'55.6"W</named-content>] <!--PageBreak-->(2 specimens), 24 June 2005; (UANL 6422) (15 specimens), 1 m, 1 August 2006; Enfermería Beach (UANL-6424) [<named-content xmlns:xlink="http://www.w3.org/1999/xlink" content-type="dwc:verbatimCoordinates" xlink:type="simple">24°13'55.6"N, 110°18'23.7"W</named-content>] (2 specimens), 0.15 m, June 24 2005; El Conchalito Beach (UANL-6423) [24°08'23.4"N, 110°21'05.8"W] (20 specimens), 1 m, August 1 2006, Coll. JALG and MEGG.</p></tp:treatment-sec><tp:treatment-sec sec-type="Records"><title>Records.</title><p>USA: Oregon to California (<xref ref-type="bibr" rid="B41">Hartman 1944</xref>, <xref ref-type="bibr" rid="B43">1947</xref>, <xref ref-type="bibr" rid="B45">1963</xref>, <xref ref-type="bibr" rid="B46">1969</xref>, <xref ref-type="bibr" rid="B9">Blake 2000</xref>); North Carolina (<xref ref-type="bibr" rid="B21">Day 1973</xref>); Florida (<xref ref-type="bibr" rid="B26">Ewing 1984a</xref>); Australia (<xref ref-type="bibr" rid="B52">Hutchings and Rainer 1979</xref>), California, Florida, North Carolina and British Columbia (Warren 1994), Costa Rica (<xref ref-type="bibr" rid="B22">Dean 2001</xref>, <xref ref-type="bibr" rid="B23">2004</xref>). México: Baja California, Sonora (<xref ref-type="bibr" rid="B48">Hernández-Alcántara and Solís-Weiss 1993</xref>, <xref ref-type="bibr" rid="B49">1998</xref>), Baja California Sur (<xref ref-type="bibr" rid="B24">de León-González 1994</xref>, present study).</p></tp:treatment-sec></tp:taxon-treatment><tp:taxon-treatment><tp:treatment-meta><mixed-citation publication-type="journal"><person-group><name><surname>García-Garza</surname><given-names>María Elena</given-names></name><name><surname>León-González</surname><given-names>Jesús Angel De</given-names></name></person-group><article-title>Review of the Capitellidae (Annelida, Polychaeta) from the Eastern Tropical Pacific region,  with notes on selected species</article-title><source>Zookeys</source><day>3</day><month>12</month><year>2011</year><volume>2011</volume><issue>151</issue><fpage>17</fpage><lpage>52</lpage><pub-id pub-id-type="doi">10.3897/zookeys.151.1964</pub-id></mixed-citation></tp:treatment-meta><tp:nomenclature><tp:taxon-name>
                                <tp:taxon-name-part taxon-name-part-type="genus">Mediomastus</tp:taxon-name-part>
                                <tp:taxon-name-part taxon-name-part-type="species">setosus</tp:taxon-name-part>
                            <object-id xmlns:xlink="http://www.w3.org/1999/xlink" xlink:type="simple">http://species-id.net/wiki/Mediomastus_setosus</object-id>
                            </tp:taxon-name><tp:taxon-authority>Hartmann-Schöder, 1959</tp:taxon-authority><tp:nomenclature-citation-list><tp:nomenclature-citation><tp:taxon-name>Mediomastus setosus</tp:taxon-name><comment> Hartmann-Schöder, 1959: 169, figs 173–177; 1959: 187; <xref ref-type="bibr" rid="B57">Molina-Lara and Vargas-Zamora 1995</xref>:202; <xref ref-type="bibr" rid="B77">Warren et al. 1994</xref>: 248, <xref ref-type="bibr" rid="B69">Rivera and Romero 2008</xref>: 19.</comment></tp:nomenclature-citation></tp:nomenclature-citation-list></tp:nomenclature><tp:treatment-sec sec-type="Type locality"><title>Type locality.</title><p>El Salvador, La Herradura, Estero Jaltepeque, [<named-content xmlns:xlink="http://www.w3.org/1999/xlink" content-type="dwc:verbatimCoordinates" xlink:type="simple">13°17'N, 89°02'W</named-content> to <named-content xmlns:xlink="http://www.w3.org/1999/xlink" content-type="dwc:verbatimCoordinates" xlink:type="simple">13°13'N, 88°54'W</named-content>], February, 1955.</p></tp:treatment-sec><tp:treatment-sec sec-type="Type material"><title>Type material.</title><p>Holotype (HZM P-19159). Not seen.</p></tp:treatment-sec><tp:treatment-sec sec-type="Records"><title>Records.</title><p>El Salvador, Jaltepeque Estuary (Hartmann-Schöder 1959, <xref ref-type="bibr" rid="B57">Molina-Lara and Vargas-Zamora 1995</xref>, <xref ref-type="bibr" rid="B69">Rivera and Romero 2008</xref>).</p></tp:treatment-sec></tp:taxon-treatment><ref-list><ref id="B65"><mixed-citation xmlns:xlink="http://www.w3.org/1999/xlink" xlink:type="simple"><person-group><name name-style="western"><surname>Reish</surname><given-names>DJ</given-names></name></person-group> (<year>1963</year>)<article-title> A quantitative study of the benthic polychaetous annelids of Bahía de San Quintín, Baja California.</article-title><source>Pacific Naturalist </source><volume>3</volume>: <fpage>401</fpage>-<lpage>436</lpage>.</mixed-citation></ref><ref id="B66"><mixed-citation xmlns:xlink="http://www.w3.org/1999/xlink" xlink:type="simple"><person-group><name name-style="western"><surname>Reish</surname><given-names>DJ</given-names></name></person-group> (<year>1968</year>)<article-title> A biological survey of Bahía de Los Angeles, Gulf of California, Mexico, Benthic polychaetous annelids. Transactions of the San.</article-title><source>Diego Society of Natural History </source><volume>15</volume>: <fpage>67</fpage>-<lpage>106</lpage>.</mixed-citation></ref><ref id="B9"><mixed-citation xmlns:xlink="http://www.w3.org/1999/xlink" xlink:type="simple"><person-group><name name-style="western"><surname>Blake</surname><given-names>JA</given-names></name></person-group> (<year>2000</year>)<article-title> Family Capitellidae Grube, 1862</article-title> In: <person-group><name name-style="western"><surname>Blake</surname><given-names>JA</given-names></name><name name-style="western"><surname>Hilbig</surname><given-names>B</given-names></name><name name-style="western"><surname>Scott</surname><given-names>PV</given-names></name></person-group> (<role>Eds</role>). <issue-title>Taxonomic Atlas of the Benthic Fauna of the Santa Maria Basin and the Western Santa Barbara Channel.</issue-title><source>Volumen 7. The Annelida Part 4, Polychaeta: Flabelligeridae to Sternaspidae: Santa Barbara Museum of Natural History, California</source>: <fpage>47</fpage>-<lpage>96</lpage>.</mixed-citation></ref><ref id="B22"><mixed-citation xmlns:xlink="http://www.w3.org/1999/xlink" xlink:type="simple"><person-group><name name-style="western"><surname>Dean</surname><given-names>HK</given-names></name></person-group> (<year>2001</year>)<article-title> Capitellidae (Annelida: Polychaeta) from the Pacific Coast of Costa Rica.</article-title><source>Revista de Biología Tropical </source><volume>2</volume>: <fpage>69</fpage>-<lpage>84</lpage>.</mixed-citation></ref><ref id="B23"><mixed-citation xmlns:xlink="http://www.w3.org/1999/xlink" xlink:type="simple"><person-group><name name-style="western"><surname>Dean</surname><given-names>HK</given-names></name></person-group> (<year>2004</year>)<article-title> Marine biodiversity of Costa Rica: Class Polychaeta (Annelida). Revista de Biología Tropical 52 suppl.</article-title><volume>2</volume>: <fpage>131</fpage>-<lpage>181</lpage>.</mixed-citation></ref><ref id="B43"><mixed-citation xmlns:xlink="http://www.w3.org/1999/xlink" xlink:type="simple"><person-group><name name-style="western"><surname>Hartman</surname><given-names>O</given-names></name></person-group> (<year>1947</year>)<article-title> Polychaetous annelids Part VII. Capitellidae.</article-title><source>Allan Hancock Pacific Expeditions, California </source><volume>10</volume>: <fpage>391</fpage>-<lpage>481</lpage>.</mixed-citation></ref><ref id="B45"><mixed-citation xmlns:xlink="http://www.w3.org/1999/xlink" xlink:type="simple"><person-group><name name-style="western"><surname>Hartman</surname><given-names>O</given-names></name></person-group> (<year>1963</year>)<article-title> Submarine canyons of Southern California, 3. Systematics: Polychaetes.</article-title><source>Allan Hancock Pacific Expeditions, California </source><volume>27</volume>: <fpage>1</fpage>-<lpage>93</lpage>.</mixed-citation></ref><ref id="B46"><mixed-citation xmlns:xlink="http://www.w3.org/1999/xlink" xlink:type="simple"><person-group><name name-style="western"><surname>Hartman</surname><given-names>O</given-names></name></person-group> (<year>1969</year>)<source> Atlas of the Sedentariate polychaetous annelids from California.</source><publisher-name>Allan Hancock Foundation</publisher-name>, <publisher-loc>University of Southern California</publisher-loc>, <lpage>812</lpage> pp.</mixed-citation></ref><ref id="B21"><mixed-citation xmlns:xlink="http://www.w3.org/1999/xlink" xlink:type="simple"><person-group><name name-style="western"><surname>Day</surname><given-names>JH</given-names></name></person-group> (<year>1973</year>)<source> New Polychaeta from Beaufort, with a key to all species recorded from North Carolina. NOAA. Technical Report NMFS Circ 375:153.</source></mixed-citation></ref><ref id="B52"><mixed-citation xmlns:xlink="http://www.w3.org/1999/xlink" xlink:type="simple"><person-group><name name-style="western"><surname>Hutchings</surname><given-names>PA</given-names></name><name name-style="western"><surname>Rainer</surname><given-names>SF</given-names></name></person-group> (<year>1979</year>)<article-title> The polychaete fauna of Careel Bay, Pittwater, New South Wales Australia.</article-title><source>Journal of Natural History </source><volume>13</volume>: <fpage>745</fpage>-<lpage>796</lpage>.</mixed-citation></ref><ref id="B26"><mixed-citation xmlns:xlink="http://www.w3.org/1999/xlink" xlink:type="simple"><person-group><name name-style="western"><surname>Ewing</surname><given-names>RM</given-names></name></person-group> (<year>1984a</year>)<article-title> Chapter 14 Capitellidae.</article-title> In: <person-group><name name-style="western"><surname>Uebelacker</surname><given-names>JM</given-names></name><name name-style="western"><surname>Johnson</surname><given-names>PG</given-names></name><name name-style="western"><surname>Barry A Vittor</surname><given-names>Associates</given-names></name></person-group> (<role>Eds</role>). <issue-title> Taxonomic Guide to the Polychaetes of the Northern Gulf of Mexico. Vol.</issue-title><volume>2</volume>: <fpage>14</fpage>–<lpage>47</lpage>. Inc. Mobile, Alabama, 47.</mixed-citation></ref><ref id="B77"><mixed-citation xmlns:xlink="http://www.w3.org/1999/xlink" xlink:type="simple"><person-group><name name-style="western"><surname>Warren</surname><given-names>LM</given-names></name><name name-style="western"><surname>Hutchings</surname><given-names>PA</given-names></name><name name-style="western"><surname>Doyle</surname><given-names>S</given-names></name></person-group> (<year>1994</year>)<article-title> A revision of the genus <italic>Mediomastus</italic> Hartman, 1944 (Polychaeta: Capitellidae).</article-title><source>Records of the Australian Museum </source><volume>46</volume>: <fpage>227</fpage>-<lpage>256</lpage>. <ext-link ext-link-type="uri" xlink:href="http://dx.doi.org/j.0067-1975.46.1994.6" xlink:type="simple">doi: j.0067-1975.46.1994.6</ext-link></mixed-citation></ref><ref id="B24"><mixed-citation xmlns:xlink="http://www.w3.org/1999/xlink" xlink:type="simple"><person-group><name name-style="western"><surname>de León-González</surname><given-names>JA</given-names></name></person-group> (<year>1994</year>)<source> Poliquetos (Annelida: Polychaeta) de la Plataforma Continental de la Costa Oeste de Baja California Sur, México. Taxonomía, hábitos alimenticios y distribución. Tesis Maestría, México: Instituto Politécnico Nacional.</source></mixed-citation></ref><ref id="B49"><mixed-citation xmlns:xlink="http://www.w3.org/1999/xlink" xlink:type="simple"><person-group><name name-style="western"><surname>Hernández-Alcántara</surname><given-names>P</given-names></name><name name-style="western"><surname>Solís-Weiss</surname><given-names>V</given-names></name></person-group> (<year>1998</year>)<article-title> Capitellids (Polychaeta: Capitellidae) from the continental shelf of 	the Gulf of California, with the description of a new species, <italic>Notomastus angelicae</italic>.</article-title><source>Proceedings of the Biological Society of Washington, </source><volume>111</volume>: <fpage>708</fpage>-<lpage>719</lpage>.</mixed-citation></ref><ref id="B41"><mixed-citation xmlns:xlink="http://www.w3.org/1999/xlink" xlink:type="simple"><person-group><name name-style="western"><surname>Hartman</surname><given-names>O</given-names></name></person-group> (<year>1944</year>)<article-title> Polychaetous annelids from California, including the descriptions of two new genera and nine new species.</article-title><source>Allan Hancock Pacific Expeditions, California, </source><volume>10</volume>: <fpage>239</fpage>-<lpage>307</lpage>.</mixed-citation></ref><ref id="B48"><mixed-citation xmlns:xlink="http://www.w3.org/1999/xlink" xlink:type="simple"><person-group><name name-style="western"><surname>Hernández-Alcántara</surname><given-names>P</given-names></name><name name-style="western"><surname>Solís-Weiss</surname><given-names>V</given-names></name></person-group> (<year>1993</year>)<article-title> New record of sedentariate polychaetous annelids from the continental shelf of the Gulf of California.</article-title><source>Bulletin of Marine Science </source><volume>53</volume>: <fpage>1027</fpage>-<lpage>1041</lpage>.</mixed-citation></ref><ref id="B57"><mixed-citation xmlns:xlink="http://www.w3.org/1999/xlink" xlink:type="simple"><person-group><name name-style="western"><surname>Molina-Lara</surname><given-names>OA</given-names></name><name name-style="western"><surname>Vargas-Zamora</surname><given-names>JA</given-names></name></person-group> (<year>1995</year>)<article-title> Poliquetos (Annelida: Polychaeta) del estero de Jaltepeque, El Salvador una comparación 1959–1991.</article-title><source>Revista de Biología Tropical </source><volume>43</volume>(<issue>1–3</issue>): <fpage>195</fpage>-<lpage>205</lpage>.</mixed-citation></ref><ref id="B69"><mixed-citation xmlns:xlink="http://www.w3.org/1999/xlink" xlink:type="simple"><person-group><name name-style="western"><surname>Rivera C</surname><given-names>G</given-names></name><name name-style="western"><surname>Romero M</surname><given-names>Y</given-names></name></person-group> (<year>2008</year>)<article-title> Checklist of polychaetes (Annelida: Polychaeta) from El Salvador, Eastern Pacific.</article-title><source>Check List </source><volume>4</volume> (<issue>1</issue>): <fpage>18</fpage>-<lpage>30</lpage>.</mixed-citation></ref></ref-list></tp:taxon-treatment>
