# Supplementary material for: Review of the Capitellidae (Annelida, Polychaeta) from the Eastern Tropical Pacific region, with notes on selected species
Source: Zookeys. 2011 Dec 3;(151):17–52. doi: 10.3897/zookeys.151.1964 (PMC3286223; doi:10.3897/zookeys.151.1964)
Supplement: XML Treatment for Neoheteromastus [file zookeys.151.1964-treatment30.xml]

<!DOCTYPE tp:taxon-treatment
  PUBLIC "-//TaxonX//DTD Taxonomic Treatment Publishing DTD v0 20100105//EN" "tax-treatment-NSO.dtd">
<tp:taxon-treatment xmlns:tp="http://www.plazi.org/taxpub"><tp:treatment-meta><mixed-citation publication-type="journal"><person-group><name><surname>García-Garza</surname><given-names>María Elena</given-names></name><name><surname>León-González</surname><given-names>Jesús Angel De</given-names></name></person-group><article-title>Review of the Capitellidae (Annelida, Polychaeta) from the Eastern Tropical Pacific region,  with notes on selected species</article-title><source>Zookeys</source><day>3</day><month>12</month><year>2011</year><volume>2011</volume><issue>151</issue><fpage>17</fpage><lpage>52</lpage><pub-id pub-id-type="doi">10.3897/zookeys.151.1964</pub-id></mixed-citation></tp:treatment-meta><tp:nomenclature><label>Genus</label><tp:taxon-name>
                            <tp:taxon-name-part taxon-name-part-type="genus">Neoheteromastus</tp:taxon-name-part>
                        </tp:taxon-name><tp:taxon-authority>Hartman, 1960</tp:taxon-authority><tp:nomenclature-citation-list><tp:nomenclature-citation><tp:taxon-name>Neoheteromastus</tp:taxon-name><comment>Hartman, 1960:137</comment></tp:nomenclature-citation></tp:nomenclature-citation-list></tp:nomenclature><tp:treatment-sec sec-type="Type species"><title>Type species.</title><p><italic><tp:taxon-name>Neoheteromastus lineus</tp:taxon-name></italic> Hartman, 1960</p></tp:treatment-sec><tp:taxon-treatment><tp:treatment-meta><mixed-citation publication-type="journal"><person-group><name><surname>García-Garza</surname><given-names>María Elena</given-names></name><name><surname>León-González</surname><given-names>Jesús Angel De</given-names></name></person-group><article-title>Review of the Capitellidae (Annelida, Polychaeta) from the Eastern Tropical Pacific region,  with notes on selected species</article-title><source>Zookeys</source><day>3</day><month>12</month><year>2011</year><volume>2011</volume><issue>151</issue><fpage>17</fpage><lpage>52</lpage><pub-id pub-id-type="doi">10.3897/zookeys.151.1964</pub-id></mixed-citation></tp:treatment-meta><tp:nomenclature><tp:taxon-name>
                                <tp:taxon-name-part taxon-name-part-type="genus">Neoheteromastus</tp:taxon-name-part>
                                <tp:taxon-name-part taxon-name-part-type="species">lineus</tp:taxon-name-part>
                            <object-id xmlns:xlink="http://www.w3.org/1999/xlink" xlink:type="simple">http://species-id.net/wiki/Neoheteromastus_lineus</object-id>
                            </tp:taxon-name><tp:taxon-authority>Hartman, 1960</tp:taxon-authority><tp:nomenclature-citation-list><tp:nomenclature-citation><tp:taxon-name>Neoheteromastus lineus</tp:taxon-name><comment> Hartman, 1960:137; <xref ref-type="bibr" rid="B45">Hartman 1963</xref>:63; <xref ref-type="bibr" rid="B46">Hartman 1969</xref>:389, figs 1–2; <xref ref-type="bibr" rid="B29">Fauchald 1972</xref>:243; <xref ref-type="bibr" rid="B9">Blake 2000</xref>: 87 fig. 4.16.</comment></tp:nomenclature-citation><tp:nomenclature-citation><tp:taxon-name>Notomastus</tp:taxon-name><comment> sp. <italic>fide</italic> Bastida-Zavala, 1995:12.</comment></tp:nomenclature-citation></tp:nomenclature-citation-list></tp:nomenclature><tp:treatment-sec sec-type="Type locality"><title>Type locality.</title><p>San Nicolas, California, USA, 1609 m.</p></tp:treatment-sec><tp:treatment-sec sec-type="Type material"><title>Type material.</title><p>Holotype (LACM-AHF POLY 0421).</p></tp:treatment-sec><tp:treatment-sec sec-type="Material examined"><title>Material examined.</title><p>(3 specimens) Baja California Sur:Cabo Pulmo-Los Frailes (1 specimen), Stn. CP-589-1 [<named-content xmlns:xlink="http://www.w3.org/1999/xlink" content-type="dwc:verbatimCoordinates" xlink:type="simple">23°24'27"N, 109°24'26"W</named-content>], 4–7 m, May 7-8 1989, Coll.<!--PageBreak--> JRB-Z. South East of Gulf of California, Stn. Talud IV T-3–20 [<named-content xmlns:xlink="http://www.w3.org/1999/xlink" content-type="dwc:verbatimCoordinates" xlink:type="simple">24°27'N, 108°35'W</named-content>] (1 specimen), 1,200-1,274 m, August 26 2000; Stn. Talud IV T-4–26 [<named-content xmlns:xlink="http://www.w3.org/1999/xlink" content-type="dwc:verbatimCoordinates" xlink:type="simple">24°56.3'N, 109°11.8'W</named-content>] (1 specimen), 1,200–1,274 m, August 26 2000, Coll. Nuria Méndez-Ubach.</p></tp:treatment-sec><tp:treatment-sec sec-type="Records"><title>Records.</title><p>USA: California in deep slope and abyssal depths (<xref ref-type="bibr" rid="B44">Hartman 1960</xref>, <xref ref-type="bibr" rid="B45">1963</xref>, <xref ref-type="bibr" rid="B46">1969</xref>, <xref ref-type="bibr" rid="B9">Blake 2000</xref>). México: Baja California Sur, Cabo Pulmo-Los Frailes (<xref ref-type="bibr" rid="B4">Bastida-Zavala 1995</xref> as <italic><tp:taxon-name>Notomastus</tp:taxon-name></italic> sp.), Guaymas basin, Gulf of California and off Tres Marías islands (<xref ref-type="bibr" rid="B29">Fauchald 1972</xref>). Sonora, Guaymas Basin Southern Trough, hydrothermal mounds (<xref ref-type="bibr" rid="B9">Blake 2000</xref>); Sinaloa (present study).</p><p><bold>Genus <italic><tp:taxon-name>Neomediomastus</tp:taxon-name></italic> Hartman, 1969</bold></p></tp:treatment-sec></tp:taxon-treatment><tp:taxon-treatment><tp:treatment-meta><mixed-citation publication-type="journal"><person-group><name><surname>García-Garza</surname><given-names>María Elena</given-names></name><name><surname>León-González</surname><given-names>Jesús Angel De</given-names></name></person-group><article-title>Review of the Capitellidae (Annelida, Polychaeta) from the Eastern Tropical Pacific region,  with notes on selected species</article-title><source>Zookeys</source><day>3</day><month>12</month><year>2011</year><volume>2011</volume><issue>151</issue><fpage>17</fpage><lpage>52</lpage><pub-id pub-id-type="doi">10.3897/zookeys.151.1964</pub-id></mixed-citation></tp:treatment-meta><tp:nomenclature><tp:taxon-name>
                                <tp:taxon-name-part taxon-name-part-type="genus">Neomediomastus</tp:taxon-name-part>
                            </tp:taxon-name><tp:taxon-authority>Hartman, 1969</tp:taxon-authority></tp:nomenclature><tp:treatment-sec sec-type="Type species"><title>Type species.</title><p> <italic><tp:taxon-name>Mediomastus glabrus</tp:taxon-name></italic> Hartman, 1960</p></tp:treatment-sec></tp:taxon-treatment><tp:taxon-treatment><tp:treatment-meta><mixed-citation publication-type="journal"><person-group><name><surname>García-Garza</surname><given-names>María Elena</given-names></name><name><surname>León-González</surname><given-names>Jesús Angel De</given-names></name></person-group><article-title>Review of the Capitellidae (Annelida, Polychaeta) from the Eastern Tropical Pacific region,  with notes on selected species</article-title><source>Zookeys</source><day>3</day><month>12</month><year>2011</year><volume>2011</volume><issue>151</issue><fpage>17</fpage><lpage>52</lpage><pub-id pub-id-type="doi">10.3897/zookeys.151.1964</pub-id></mixed-citation></tp:treatment-meta><tp:nomenclature><tp:taxon-name>
                                <tp:taxon-name-part taxon-name-part-type="genus">Neomediomastus</tp:taxon-name-part>
                                <tp:taxon-name-part taxon-name-part-type="species">glabrus</tp:taxon-name-part>
                            <object-id xmlns:xlink="http://www.w3.org/1999/xlink" xlink:type="simple">http://species-id.net/wiki/Neomediomastus_glabrus</object-id>
                            </tp:taxon-name><tp:taxon-authority>(Hartman, 1960)</tp:taxon-authority><tp:nomenclature-citation-list><tp:nomenclature-citation><tp:taxon-name>Mediomastus glabrus</tp:taxon-name><comment> Hartman, 1960: 138.</comment></tp:nomenclature-citation><tp:nomenclature-citation><tp:taxon-name>Neomediomastus glabrus</tp:taxon-name><comment> Hartman, 1969: 391, fig. 1; <xref ref-type="bibr" rid="B29">Fauchald 1972</xref>: 243; <xref ref-type="bibr" rid="B77">Warren et al. 1994</xref>: 250; <xref ref-type="bibr" rid="B9">Blake 2000</xref>: 88, fig. 4.17.</comment></tp:nomenclature-citation></tp:nomenclature-citation-list></tp:nomenclature><tp:treatment-sec sec-type="Type locality"><title>Type locality.</title><p>Southern California, Santa Catalina basin, Stn. 2850 [<named-content xmlns:xlink="http://www.w3.org/1999/xlink" content-type="dwc:verbatimCoordinates" xlink:type="simple">33°30'N, 118°35'W</named-content>].</p></tp:treatment-sec><tp:treatment-sec sec-type="Type material"><title>Type material.</title><p>Holotype (LACM-AHF POLY 0426).</p></tp:treatment-sec><tp:treatment-sec sec-type="Records"><title>Records.</title><p>USA: Basins off Southern California (<xref ref-type="bibr" rid="B44">Hartman 1960</xref>, <xref ref-type="bibr" rid="B46">1969</xref>, <xref ref-type="bibr" rid="B77">Warren et al. 1994</xref>, <xref ref-type="bibr" rid="B9">Blake 2000</xref>); México: Baja California Sur, Nayarit in abyssal depths (<xref ref-type="bibr" rid="B29">Fauchald 1972</xref>).</p></tp:treatment-sec></tp:taxon-treatment><ref-list><ref id="B45"><mixed-citation xmlns:xlink="http://www.w3.org/1999/xlink" xlink:type="simple"><person-group><name name-style="western"><surname>Hartman</surname><given-names>O</given-names></name></person-group> (<year>1963</year>)<article-title> Submarine canyons of Southern California, 3. Systematics: Polychaetes.</article-title><source>Allan Hancock Pacific Expeditions, California </source><volume>27</volume>: <fpage>1</fpage>-<lpage>93</lpage>.</mixed-citation></ref><ref id="B46"><mixed-citation xmlns:xlink="http://www.w3.org/1999/xlink" xlink:type="simple"><person-group><name name-style="western"><surname>Hartman</surname><given-names>O</given-names></name></person-group> (<year>1969</year>)<source> Atlas of the Sedentariate polychaetous annelids from California.</source><publisher-name>Allan Hancock Foundation</publisher-name>, <publisher-loc>University of Southern California</publisher-loc>, <lpage>812</lpage> pp.</mixed-citation></ref><ref id="B29"><mixed-citation xmlns:xlink="http://www.w3.org/1999/xlink" xlink:type="simple"><person-group><name name-style="western"><surname>Fauchald</surname><given-names>K</given-names></name></person-group> (<year>1972</year>)<source> Benthic polychaetous annelids from deep water off Western Mexico and adjacent areas in the Eastern Pacific Ocean. Allan Hancock Foundation University of Southern California 7:1–155 pp.</source></mixed-citation></ref><ref id="B9"><mixed-citation xmlns:xlink="http://www.w3.org/1999/xlink" xlink:type="simple"><person-group><name name-style="western"><surname>Blake</surname><given-names>JA</given-names></name></person-group> (<year>2000</year>)<article-title> Family Capitellidae Grube, 1862</article-title> In: <person-group><name name-style="western"><surname>Blake</surname><given-names>JA</given-names></name><name name-style="western"><surname>Hilbig</surname><given-names>B</given-names></name><name name-style="western"><surname>Scott</surname><given-names>PV</given-names></name></person-group> (<role>Eds</role>). <issue-title>Taxonomic Atlas of the Benthic Fauna of the Santa Maria Basin and the Western Santa Barbara Channel.</issue-title><source>Volumen 7. The Annelida Part 4, Polychaeta: Flabelligeridae to Sternaspidae: Santa Barbara Museum of Natural History, California</source>: <fpage>47</fpage>-<lpage>96</lpage>.</mixed-citation></ref><ref id="B44"><mixed-citation xmlns:xlink="http://www.w3.org/1999/xlink" xlink:type="simple"><person-group><name name-style="western"><surname>Hartman</surname><given-names>O</given-names></name></person-group> (<year>1960</year>)<article-title> Systematic account of some marine invertebrate animals from the deep basins off southern California.</article-title><source>Allan Hancock Pacific Expeditions, California </source><volume>22</volume>: <fpage>69</fpage>-<lpage>215</lpage>.</mixed-citation></ref><ref id="B4"><mixed-citation xmlns:xlink="http://www.w3.org/1999/xlink" xlink:type="simple"><person-group><name name-style="western"><surname>Bastida-Zavala</surname><given-names>JR</given-names></name></person-group> (<year>1995</year>)<article-title> Poliquetos (Annelida: Polychaeta) del arrecife coralino de Cabo Pulmo-Los Frailes, B.C.S., México.</article-title><source>Revista Zoológica </source><volume>6</volume>: <fpage>9</fpage>-<lpage>29</lpage>.</mixed-citation></ref><ref id="B77"><mixed-citation xmlns:xlink="http://www.w3.org/1999/xlink" xlink:type="simple"><person-group><name name-style="western"><surname>Warren</surname><given-names>LM</given-names></name><name name-style="western"><surname>Hutchings</surname><given-names>PA</given-names></name><name name-style="western"><surname>Doyle</surname><given-names>S</given-names></name></person-group> (<year>1994</year>)<article-title> A revision of the genus <italic>Mediomastus</italic> Hartman, 1944 (Polychaeta: Capitellidae).</article-title><source>Records of the Australian Museum </source><volume>46</volume>: <fpage>227</fpage>-<lpage>256</lpage>. <ext-link ext-link-type="uri" xlink:href="http://dx.doi.org/j.0067-1975.46.1994.6" xlink:type="simple">doi: j.0067-1975.46.1994.6</ext-link></mixed-citation></ref></ref-list></tp:taxon-treatment>
