# Supplementary material for: Review of the Capitellidae (Annelida, Polychaeta) from the Eastern Tropical Pacific region, with notes on selected species
Source: Zookeys. 2011 Dec 3;(151):17–52. doi: 10.3897/zookeys.151.1964 (PMC3286223; doi:10.3897/zookeys.151.1964)
Supplement: XML Treatment for Neonotomastus [file zookeys.151.1964-treatment34.xml]

<!DOCTYPE tp:taxon-treatment
  PUBLIC "-//TaxonX//DTD Taxonomic Treatment Publishing DTD v0 20100105//EN" "tax-treatment-NSO.dtd">
<tp:taxon-treatment xmlns:tp="http://www.plazi.org/taxpub"><tp:treatment-meta><mixed-citation publication-type="journal"><person-group><name><surname>García-Garza</surname><given-names>María Elena</given-names></name><name><surname>León-González</surname><given-names>Jesús Angel De</given-names></name></person-group><article-title>Review of the Capitellidae (Annelida, Polychaeta) from the Eastern Tropical Pacific region,  with notes on selected species</article-title><source>Zookeys</source><day>3</day><month>12</month><year>2011</year><volume>2011</volume><issue>151</issue><fpage>17</fpage><lpage>52</lpage><pub-id pub-id-type="doi">10.3897/zookeys.151.1964</pub-id></mixed-citation></tp:treatment-meta><tp:nomenclature><label>Genus</label><tp:taxon-name>
                            <tp:taxon-name-part taxon-name-part-type="genus">Neonotomastus</tp:taxon-name-part>
                        </tp:taxon-name><tp:taxon-authority>Fauchald, 1972</tp:taxon-authority><tp:nomenclature-citation-list><tp:nomenclature-citation><tp:taxon-name>Neonotomastus</tp:taxon-name><comment>Fauchald, 1972:245.</comment></tp:nomenclature-citation></tp:nomenclature-citation-list></tp:nomenclature><tp:treatment-sec sec-type="Type species"><title>Type species.</title><p> <italic><tp:taxon-name>Neonotomastus glabrus</tp:taxon-name></italic> Fauchald, 1972</p></tp:treatment-sec><tp:taxon-treatment><tp:treatment-meta><mixed-citation publication-type="journal"><person-group><name><surname>García-Garza</surname><given-names>María Elena</given-names></name><name><surname>León-González</surname><given-names>Jesús Angel De</given-names></name></person-group><article-title>Review of the Capitellidae (Annelida, Polychaeta) from the Eastern Tropical Pacific region,  with notes on selected species</article-title><source>Zookeys</source><day>3</day><month>12</month><year>2011</year><volume>2011</volume><issue>151</issue><fpage>17</fpage><lpage>52</lpage><pub-id pub-id-type="doi">10.3897/zookeys.151.1964</pub-id></mixed-citation></tp:treatment-meta><tp:nomenclature><tp:taxon-name>
                                <tp:taxon-name-part taxon-name-part-type="genus">Neonotomastus</tp:taxon-name-part>
                                <tp:taxon-name-part taxon-name-part-type="species">glabrus</tp:taxon-name-part>
                            <object-id xmlns:xlink="http://www.w3.org/1999/xlink" xlink:type="simple">http://species-id.net/wiki/Neonotomastus_glabrus</object-id>
                            </tp:taxon-name><tp:taxon-authority>Fauchald, 1972</tp:taxon-authority><tp:nomenclature-citation-list><tp:nomenclature-citation><tp:taxon-name>Neonotomastus glabrus</tp:taxon-name><comment> Fauchald, 1972: 245, Pl. 50, figs a–c.</comment></tp:nomenclature-citation></tp:nomenclature-citation-list></tp:nomenclature><tp:treatment-sec sec-type="Type locality"><title>Type locality.</title><p>Baja California Sur, Colorado Point, San Jose Island Stn. 11792 [<named-content xmlns:xlink="http://www.w3.org/1999/xlink" content-type="dwc:verbatimCoordinates" xlink:type="simple">25°20'00"N, 109°58'30"W</named-content>], 405 m, November 24 1967.</p></tp:treatment-sec><tp:treatment-sec sec-type="Type material"><title>Type material.</title><p>Holotype (LACM AHF POLY 1027).</p></tp:treatment-sec><tp:treatment-sec sec-type="Records"><title>Records.</title><p>México:Baja California Sur and Jalisco in abyssal depths (<xref ref-type="bibr" rid="B29">Fauchald 1972</xref>).</p></tp:treatment-sec><tp:treatment-sec sec-type="Remarks"><title>Remarks.</title><p><xref ref-type="bibr" rid="B29">Fauchald (1972)</xref> described <italic><tp:taxon-name>Neonotomastus</tp:taxon-name></italic>, including the species <italic><tp:taxon-name>Neonotomastus glabrus</tp:taxon-name></italic>, but in his description of the genus he mentioned that the thorax had 10 segments with capillary chaetae. When examining the type material we found 11 thoracic segments with capillary chaetae. We consider this genus as valid. It is characterized by thoracic segments with capillaries, by the presence of a unirramous first chaetiger, a first abdominal chaetiger with notopodial capillary chaetae and the presence of neuropodial capillary chaetae and hooded hooks, the presence of capillary chaetae and hooded hooks in the notopodium and hooded hooks only in the neuropodium in the second abdominal segment.</p></tp:treatment-sec></tp:taxon-treatment><ref-list><ref id="B29"><mixed-citation xmlns:xlink="http://www.w3.org/1999/xlink" xlink:type="simple"><person-group><name name-style="western"><surname>Fauchald</surname><given-names>K</given-names></name></person-group> (<year>1972</year>)<source> Benthic polychaetous annelids from deep water off Western Mexico and adjacent areas in the Eastern Pacific Ocean. Allan Hancock Foundation University of Southern California 7:1–155 pp.</source></mixed-citation></ref></ref-list></tp:taxon-treatment>
