# Supplementary material for: Review of the Capitellidae (Annelida, Polychaeta) from the Eastern Tropical Pacific region, with notes on selected species
Source: Zookeys. 2011 Dec 3;(151):17–52. doi: 10.3897/zookeys.151.1964 (PMC3286223; doi:10.3897/zookeys.151.1964)
Supplement: XML Treatment for Neopseudocapitella [file zookeys.151.1964-treatment36.xml]

<!DOCTYPE tp:taxon-treatment
  PUBLIC "-//TaxonX//DTD Taxonomic Treatment Publishing DTD v0 20100105//EN" "tax-treatment-NSO.dtd">
<tp:taxon-treatment xmlns:tp="http://www.plazi.org/taxpub"><tp:treatment-meta><mixed-citation publication-type="journal"><person-group><name><surname>García-Garza</surname><given-names>María Elena</given-names></name><name><surname>León-González</surname><given-names>Jesús Angel De</given-names></name></person-group><article-title>Review of the Capitellidae (Annelida, Polychaeta) from the Eastern Tropical Pacific region,  with notes on selected species</article-title><source>Zookeys</source><day>3</day><month>12</month><year>2011</year><volume>2011</volume><issue>151</issue><fpage>17</fpage><lpage>52</lpage><pub-id pub-id-type="doi">10.3897/zookeys.151.1964</pub-id></mixed-citation></tp:treatment-meta><tp:nomenclature><label>Genus</label><tp:taxon-name>
                            <tp:taxon-name-part taxon-name-part-type="genus">Neopseudocapitella</tp:taxon-name-part>
                        </tp:taxon-name><tp:taxon-authority>Rullier &amp; Amoureux, 1979</tp:taxon-authority><tp:nomenclature-citation-list><tp:nomenclature-citation><tp:taxon-name>Neopseudocapitella</tp:taxon-name><comment> Rullier &amp; Amoureux, 1979: 185 fig. 7 <bold>Type species.</bold><italic><tp:taxon-name>Neopseudocapitella brasiliensis</tp:taxon-name></italic> Rullier &amp; Amoureux, 1979 http://species-id.net/wiki/Neopseudocapitella_brasiliensis</comment></tp:nomenclature-citation><tp:nomenclature-citation><tp:taxon-name>Neopseudocapitella brasiliensis</tp:taxon-name><comment> Rullier &amp; Amoureux, 1979: 185 fig. 7.</comment></tp:nomenclature-citation><tp:nomenclature-citation><tp:taxon-name>Mastobranchus ? variabilis</tp:taxon-name><comment><italic>fide</italic><xref ref-type="bibr" rid="B50">Hernández-Alcántara and Solís-Weiss 1999</xref>: 27</comment></tp:nomenclature-citation></tp:nomenclature-citation-list></tp:nomenclature><tp:treatment-sec sec-type="Type locality"><title>Type locality.</title><p>Brazil, Stn. 49 [<named-content xmlns:xlink="http://www.w3.org/1999/xlink" content-type="dwc:verbatimCoordinates" xlink:type="simple">11°34'S, 37°22'W</named-content>] 26 m, November 23 1961 intertidal in soft bottoms.</p></tp:treatment-sec><tp:treatment-sec sec-type="Type material"><title>Type material.</title><p>Syntype (MNHN POLY TYPE 1301).</p></tp:treatment-sec><tp:treatment-sec sec-type="Material examined"><title>Material examined.</title><p>(3 specimens) Sonora: Puerto Peñasco, La Cholla Bay (UANL- 6519) [<named-content xmlns:xlink="http://www.w3.org/1999/xlink" content-type="dwc:verbatimCoordinates" xlink:type="simple">31°20'37.8"N, 113°38'01.7"W</named-content>] (1 specimen), 1 m, August 7 2006, Coll. MEGG. Sinaloa, El Fuerte River, Stn. 51 [<named-content xmlns:xlink="http://www.w3.org/1999/xlink" content-type="dwc:verbatimCoordinates" xlink:type="simple">25°42.1'N, 109°30.6'W</named-content>] (1 specimen), 49.5 m, March 20 1985; Nayarit, María Madre Island, Stn. 62C [<named-content xmlns:xlink="http://www.w3.org/1999/xlink" content-type="dwc:verbatimCoordinates" xlink:type="simple">21°38.2'N, 106°31.9'W</named-content>] (1 specimen), March 22 1985, Coll. PHA.</p></tp:treatment-sec><tp:treatment-sec sec-type="Records"><title>Records.</title><p>Brazil (<xref ref-type="bibr" rid="B70">Rullier and Amoureux 1979</xref>); México: Sonora, Puerto Peñasco; Sinaloa, El Fuerte River; Nayarit, María Madre Island (present study).</p></tp:treatment-sec><tp:treatment-sec sec-type="Remarks"><title>Remarks.</title><p>The material of <xref ref-type="bibr" rid="B49">Hernández-Alcántara and Solís-Weiss (1998)</xref> identified as <italic><tp:taxon-name>Mastobranchus</tp:taxon-name></italic>? <italic>variabilis</italic> was analyzed and was found to be <italic><tp:taxon-name>Neopseudocapitella brasiliensis</tp:taxon-name></italic><!--PageBreak-->. This record, and our collections from Puerto Peñasco, Sonora, constitutes the first record for this species in the Mexican Pacific.</p></tp:treatment-sec><ref-list><ref id="B50"><mixed-citation xmlns:xlink="http://www.w3.org/1999/xlink" xlink:type="simple"><person-group><name name-style="western"><surname>Hernández-Alcántara</surname><given-names>P</given-names></name><name name-style="western"><surname>Solís-Weiss</surname><given-names>V</given-names></name></person-group> (<year>1999</year>)<article-title> Systematics and distribution of the polychaetes (Annelida: Polychaeta) from the sublittoral zone in the Gulf of California.</article-title><source>Oceánides </source><volume>13</volume>: <fpage>25</fpage>-<lpage>38</lpage>.</mixed-citation></ref><ref id="B70"><mixed-citation xmlns:xlink="http://www.w3.org/1999/xlink" xlink:type="simple"><person-group><name name-style="western"><surname>Rullier</surname><given-names>F</given-names></name><name name-style="western"><surname>Amoureux</surname><given-names>L</given-names></name></person-group> (<year>1979</year>)<article-title> Campagne de la Calypso au large des côtes atlantiques de l'Amérique du Sud (1961–1962), 33. Annélides polychètes.</article-title><source>Annales de l'Institut océanographique </source><volume>55</volume>: <fpage>145</fpage>-<lpage>206</lpage>.</mixed-citation></ref><ref id="B49"><mixed-citation xmlns:xlink="http://www.w3.org/1999/xlink" xlink:type="simple"><person-group><name name-style="western"><surname>Hernández-Alcántara</surname><given-names>P</given-names></name><name name-style="western"><surname>Solís-Weiss</surname><given-names>V</given-names></name></person-group> (<year>1998</year>)<article-title> Capitellids (Polychaeta: Capitellidae) from the continental shelf of 	the Gulf of California, with the description of a new species, <italic>Notomastus angelicae</italic>.</article-title><source>Proceedings of the Biological Society of Washington, </source><volume>111</volume>: <fpage>708</fpage>-<lpage>719</lpage>.</mixed-citation></ref></ref-list></tp:taxon-treatment>
