# Supplementary material for: Review of the Capitellidae (Annelida, Polychaeta) from the Eastern Tropical Pacific region, with notes on selected species
Source: Zookeys. 2011 Dec 3;(151):17–52. doi: 10.3897/zookeys.151.1964 (PMC3286223; doi:10.3897/zookeys.151.1964)
Supplement: XML Treatment for Notodasus [file zookeys.151.1964-treatment37.xml]

<!DOCTYPE tp:taxon-treatment
  PUBLIC "-//TaxonX//DTD Taxonomic Treatment Publishing DTD v0 20100105//EN" "tax-treatment-NSO.dtd">
<tp:taxon-treatment xmlns:tp="http://www.plazi.org/taxpub"><tp:treatment-meta><mixed-citation publication-type="journal"><person-group><name><surname>García-Garza</surname><given-names>María Elena</given-names></name><name><surname>León-González</surname><given-names>Jesús Angel De</given-names></name></person-group><article-title>Review of the Capitellidae (Annelida, Polychaeta) from the Eastern Tropical Pacific region,  with notes on selected species</article-title><source>Zookeys</source><day>3</day><month>12</month><year>2011</year><volume>2011</volume><issue>151</issue><fpage>17</fpage><lpage>52</lpage><pub-id pub-id-type="doi">10.3897/zookeys.151.1964</pub-id></mixed-citation></tp:treatment-meta><tp:nomenclature><label>Genus</label><tp:taxon-name>
                            <tp:taxon-name-part taxon-name-part-type="genus">Notodasus</tp:taxon-name-part>
                        </tp:taxon-name><tp:taxon-authority>Fauchald, 1972</tp:taxon-authority><tp:nomenclature-citation-list><tp:nomenclature-citation><tp:taxon-name>Notodasus</tp:taxon-name><comment> Fauchald, 1972: 246, Pl. 51, figs a–c; <xref ref-type="bibr" rid="B33">García-Garza 2009</xref>: 101; <xref ref-type="bibr" rid="B33">García-Garza et al. 2009</xref>: 809.</comment></tp:nomenclature-citation></tp:nomenclature-citation-list></tp:nomenclature><tp:treatment-sec sec-type="Type species"><title>Type species.</title><p> <italic><tp:taxon-name>Notodasus magnus</tp:taxon-name></italic> Fauchald, 1972.</p></tp:treatment-sec><tp:taxon-treatment><tp:treatment-meta><mixed-citation publication-type="journal"><person-group><name><surname>García-Garza</surname><given-names>María Elena</given-names></name><name><surname>León-González</surname><given-names>Jesús Angel De</given-names></name></person-group><article-title>Review of the Capitellidae (Annelida, Polychaeta) from the Eastern Tropical Pacific region,  with notes on selected species</article-title><source>Zookeys</source><day>3</day><month>12</month><year>2011</year><volume>2011</volume><issue>151</issue><fpage>17</fpage><lpage>52</lpage><pub-id pub-id-type="doi">10.3897/zookeys.151.1964</pub-id></mixed-citation></tp:treatment-meta><tp:nomenclature><tp:taxon-name>
                                <tp:taxon-name-part taxon-name-part-type="genus">Notodasus</tp:taxon-name-part>
                                <tp:taxon-name-part taxon-name-part-type="species">dexterae</tp:taxon-name-part>
                            <object-id xmlns:xlink="http://www.w3.org/1999/xlink" xlink:type="simple">http://species-id.net/wiki/Notodasus_dexterae</object-id>
                            </tp:taxon-name><tp:taxon-authority>Fauchald, 1973</tp:taxon-authority><tp:nomenclature-citation-list><tp:nomenclature-citation><tp:taxon-name>Notodasus dexterae</tp:taxon-name><comment> Fauchald, 1973:27, fig. 2b–f; <xref ref-type="bibr" rid="B33">García-Garza 2009</xref>: 101; <xref ref-type="bibr" rid="B33">García-Garza et al. 2009</xref>: 809.</comment></tp:nomenclature-citation></tp:nomenclature-citation-list></tp:nomenclature><tp:treatment-sec sec-type="Type locality"><title>Type locality.</title><p>Panamá, Naos Island [<named-content xmlns:xlink="http://www.w3.org/1999/xlink" content-type="dwc:verbatimCoordinates" xlink:type="simple">8°53'N, 79°33'W</named-content>], July 1969.</p></tp:treatment-sec><tp:treatment-sec sec-type="Type material"><title>Type material.</title><p>Holotype (LACM-AHF POLY-2190) and 29 paratypes.</p></tp:treatment-sec><tp:treatment-sec sec-type="Records"><title>Records.</title><p>Panamá, Naos Island (Fauchald 1973; <xref ref-type="bibr" rid="B33">García-Garza et al. 2009</xref>).</p></tp:treatment-sec></tp:taxon-treatment><tp:taxon-treatment><tp:treatment-meta><mixed-citation publication-type="journal"><person-group><name><surname>García-Garza</surname><given-names>María Elena</given-names></name><name><surname>León-González</surname><given-names>Jesús Angel De</given-names></name></person-group><article-title>Review of the Capitellidae (Annelida, Polychaeta) from the Eastern Tropical Pacific region,  with notes on selected species</article-title><source>Zookeys</source><day>3</day><month>12</month><year>2011</year><volume>2011</volume><issue>151</issue><fpage>17</fpage><lpage>52</lpage><pub-id pub-id-type="doi">10.3897/zookeys.151.1964</pub-id></mixed-citation></tp:treatment-meta><tp:nomenclature><tp:taxon-name>
                                <tp:taxon-name-part taxon-name-part-type="genus">Notodasus</tp:taxon-name-part>
                                <tp:taxon-name-part taxon-name-part-type="species">harrisae</tp:taxon-name-part>
                            <object-id xmlns:xlink="http://www.w3.org/1999/xlink" xlink:type="simple">http://species-id.net/wiki/Notodasus_harrisae</object-id>
                            </tp:taxon-name><tp:taxon-authority>García-Garza, Hernández-Valdez &amp; de León-González, 2009</tp:taxon-authority><tp:nomenclature-citation-list><tp:nomenclature-citation><tp:taxon-name>Notodasus harrisae</tp:taxon-name><comment>García-Garza, Hernández-Valdez &amp; de León-González, 2009: 814, figs 3 A–D, 8C.</comment></tp:nomenclature-citation></tp:nomenclature-citation-list></tp:nomenclature><tp:treatment-sec sec-type="Type locality"><title>Type locality.</title><p>México: Baja California Sur, La Paz Bay, El Tesoro beach, [<named-content xmlns:xlink="http://www.w3.org/1999/xlink" content-type="dwc:verbatimCoordinates" xlink:type="simple">24°15'16.1"N, 110°18'55.4"W</named-content>], 1 m, August 1, 2006, Coll. JALG and MEGG.</p></tp:treatment-sec><tp:treatment-sec sec-type="Type material"><title>Type material.</title><p>Holotype (UANL-6510), 1 Paratype (LACM-AHF POLY 2211) , and 1 Paratype (MNHN 1506).</p></tp:treatment-sec><tp:treatment-sec sec-type="Material examined"><title>Material examined.</title><p>(46 specimens). Baja California: Los Angeles Bay, Municipal beach (UANL-6512) [<named-content xmlns:xlink="http://www.w3.org/1999/xlink" content-type="dwc:verbatimCoordinates" xlink:type="simple">28°57'10.8"N, 113°33'27.0"W</named-content>] (1 specimen), 1 m, June 27 2005, Coll. JALG and MEGG; Baja California Sur: El Mogote beach, Stn. 89 (UANL-6505) [<named-content xmlns:xlink="http://www.w3.org/1999/xlink" content-type="dwc:verbatimCoordinates" xlink:type="simple">24°10'39"N, 110°22'75"W</named-content>] (4 specimens), 0.50 m, October 2003, Coll. A. Chávez; Ensenada de La Paz, Stn. 2 (UANL-6506) [<named-content xmlns:xlink="http://www.w3.org/1999/xlink" content-type="dwc:verbatimCoordinates" xlink:type="simple">24°06'30.6"N, 110°24'05.1"W</named-content>] (1 specimen), 0.15, cm November 27 2005; Stn. 5 (UANL-6507) [<named-content xmlns:xlink="http://www.w3.org/1999/xlink" content-type="dwc:verbatimCoordinates" xlink:type="simple">24°08'53.4"N, 110°20'17.3"W</named-content>] (2 specimens), 0.15 cm, June 5 2006, Coll. DHV; El Requesón beach (UANL-6508) [<named-content xmlns:xlink="http://www.w3.org/1999/xlink" content-type="dwc:verbatimCoordinates" xlink:type="simple">26°44'39.1"N, 111°49'55.5"W</named-content>] (1 specimen), 1 m, June 25 2005; El Quemadito beach, (UANL-6509) [<named-content xmlns:xlink="http://www.w3.org/1999/xlink" content-type="dwc:verbatimCoordinates" xlink:type="simple">26°45'33.1"N, 111°52'36.5"W</named-content>]<!--PageBreak--> (1 specimen), 1 m June 26 2005, Colls. JALG and MEGG; Balandra beach (UANL-6511) [<named-content xmlns:xlink="http://www.w3.org/1999/xlink" content-type="dwc:verbatimCoordinates" xlink:type="simple">24°19'18.1"N, 110°19'29.4"W</named-content>] (35 specimens), 1 m, August 1 2006, Coll. JALG and MEGG; Sinaloa: Mazatlán, Estero de Urías (ICMyL EMU-420) [<named-content xmlns:xlink="http://www.w3.org/1999/xlink" content-type="dwc:verbatimCoordinates" xlink:type="simple">23°12'N, 106°23'W</named-content>] (1 specimen), 0 m, January 1979, Coll. A.R.</p></tp:treatment-sec><tp:treatment-sec sec-type="Records"><title>Records.</title><p>México: Baja California, Baja California Sur, Sinaloa (<xref ref-type="bibr" rid="B33">García-Garza et al. 2009</xref>).</p></tp:treatment-sec></tp:taxon-treatment><tp:taxon-treatment><tp:treatment-meta><mixed-citation publication-type="journal"><person-group><name><surname>García-Garza</surname><given-names>María Elena</given-names></name><name><surname>León-González</surname><given-names>Jesús Angel De</given-names></name></person-group><article-title>Review of the Capitellidae (Annelida, Polychaeta) from the Eastern Tropical Pacific region,  with notes on selected species</article-title><source>Zookeys</source><day>3</day><month>12</month><year>2011</year><volume>2011</volume><issue>151</issue><fpage>17</fpage><lpage>52</lpage><pub-id pub-id-type="doi">10.3897/zookeys.151.1964</pub-id></mixed-citation></tp:treatment-meta><tp:nomenclature><tp:taxon-name>
                                <tp:taxon-name-part taxon-name-part-type="genus">Notodasus</tp:taxon-name-part>
                                <tp:taxon-name-part taxon-name-part-type="species">hartmanae</tp:taxon-name-part>
                            <object-id xmlns:xlink="http://www.w3.org/1999/xlink" xlink:type="simple">http://species-id.net/wiki/Notodasus–hartmanae</object-id>
                            </tp:taxon-name><tp:taxon-authority>García-Garza, Hernández-Valdez &amp; de León-González, 2009</tp:taxon-authority><tp:nomenclature-citation-list><tp:nomenclature-citation><tp:taxon-name>Notodasus hartmanae</tp:taxon-name><comment>García-Garza, Hernández-Valdez &amp; de León-González, 2009: 815, figs 4A–D, 8D.</comment></tp:nomenclature-citation></tp:nomenclature-citation-list></tp:nomenclature><tp:treatment-sec sec-type="Type locality"><title>Type locality.</title><p>México:Paredón, Mar Muerto, Chiapas [<named-content xmlns:xlink="http://www.w3.org/1999/xlink" content-type="dwc:verbatimCoordinates" xlink:type="simple">16°03'26"N, 93°52'34"W</named-content>], 0.5 m, April 14 2008, Coll. JALG,in compact mud, among numerous tubes of <italic><tp:taxon-name>Diopatra rhizophorae</tp:taxon-name></italic> Grube, with high content of organic matter.</p></tp:treatment-sec><tp:treatment-sec sec-type="Type material"><title>Type material.</title><p>Holotype (UANL-6513), 6 Paratypes (UANL-6514), 3 Paratypes (LACM-AHF POLY 2212) and 3 Paratypes (MNHN1507).</p></tp:treatment-sec><tp:treatment-sec sec-type="Records"><title>Records.</title><p>México: Chiapas (<xref ref-type="bibr" rid="B33">García-Garza et al. 2009</xref>).</p></tp:treatment-sec></tp:taxon-treatment><tp:taxon-treatment><tp:treatment-meta><mixed-citation publication-type="journal"><person-group><name><surname>García-Garza</surname><given-names>María Elena</given-names></name><name><surname>León-González</surname><given-names>Jesús Angel De</given-names></name></person-group><article-title>Review of the Capitellidae (Annelida, Polychaeta) from the Eastern Tropical Pacific region,  with notes on selected species</article-title><source>Zookeys</source><day>3</day><month>12</month><year>2011</year><volume>2011</volume><issue>151</issue><fpage>17</fpage><lpage>52</lpage><pub-id pub-id-type="doi">10.3897/zookeys.151.1964</pub-id></mixed-citation></tp:treatment-meta><tp:nomenclature><tp:taxon-name>
                                <tp:taxon-name-part taxon-name-part-type="genus">Notodasus</tp:taxon-name-part>
                                <tp:taxon-name-part taxon-name-part-type="species">kristiani</tp:taxon-name-part>
                            <object-id xmlns:xlink="http://www.w3.org/1999/xlink" xlink:type="simple">http://species-id.net/wiki/Notodasus_kristiani</object-id>
                            </tp:taxon-name><tp:taxon-authority>García-Garza, Hernández-Valdez &amp; de León-González, 2009</tp:taxon-authority><tp:nomenclature-citation-list><tp:nomenclature-citation><tp:taxon-name>Notodasus kristiani</tp:taxon-name><comment> García-Garza, Hernández-Valdez &amp; de León-González, 2009: 817, figs 5A–D, 8E.</comment></tp:nomenclature-citation></tp:nomenclature-citation-list></tp:nomenclature><tp:treatment-sec sec-type="Type locality"><title>Type locality.</title><p>Sonora, Guaymas, Varadero beach [<named-content xmlns:xlink="http://www.w3.org/1999/xlink" content-type="dwc:verbatimCoordinates" xlink:type="simple">27°54'04.3"N, 110°52'07.7"W</named-content>] 1 m, July 01 2005, Coll. MEGG and JALG.</p></tp:treatment-sec><tp:treatment-sec sec-type="Type material"><title>Type material.</title><p>Holotype (UANL-6515), 20 Paratypes (UANL-6517), 2 Paratypes (LACM-AHF POLY 2213) and 1 Paratype (MNNH 1508).</p></tp:treatment-sec><tp:treatment-sec sec-type="Material examined"><title>Material examined.</title><p>(2 specimens) Baja California: Los Angeles Bay, Municipal beach (ECOSUR) [<named-content xmlns:xlink="http://www.w3.org/1999/xlink" content-type="dwc:verbatimCoordinates" xlink:type="simple">28°56'32.3"N, 113°33'57.2"W</named-content>] (1 specimen), 1 m, May 24 1986, Coll. P. Sánchez and E. Espinosa; Baja California Sur: Santa Marina Bay, Estero Rancho Nuevo (UANL-6515) [<named-content xmlns:xlink="http://www.w3.org/1999/xlink" content-type="dwc:verbatimCoordinates" xlink:type="simple">24°19'15"N, 111°25'05"W</named-content>] (1 specimen), 3 m, June 21 1998, Coll. JALG.</p></tp:treatment-sec><tp:treatment-sec sec-type="Records"><title>Records.</title><p>México:Baja California, in mud pockets between <italic><tp:taxon-name>Mytilus edulis</tp:taxon-name></italic> beds, Baja California Sur, in soft sediments retained into Nextier boxes, Sonora, in mud with high content of organic matter (<xref ref-type="bibr" rid="B33">García-Garza et al. 2009</xref>).</p><!--PageBreak--></tp:treatment-sec></tp:taxon-treatment><tp:taxon-treatment><tp:treatment-meta><mixed-citation publication-type="journal"><person-group><name><surname>García-Garza</surname><given-names>María Elena</given-names></name><name><surname>León-González</surname><given-names>Jesús Angel De</given-names></name></person-group><article-title>Review of the Capitellidae (Annelida, Polychaeta) from the Eastern Tropical Pacific region,  with notes on selected species</article-title><source>Zookeys</source><day>3</day><month>12</month><year>2011</year><volume>2011</volume><issue>151</issue><fpage>17</fpage><lpage>52</lpage><pub-id pub-id-type="doi">10.3897/zookeys.151.1964</pub-id></mixed-citation></tp:treatment-meta><tp:nomenclature><tp:taxon-name>
                                <tp:taxon-name-part taxon-name-part-type="genus">Notodasus</tp:taxon-name-part>
                                <tp:taxon-name-part taxon-name-part-type="species">magnus</tp:taxon-name-part>
                            <object-id xmlns:xlink="http://www.w3.org/1999/xlink" xlink:type="simple">http://species-id.net/wiki/Notodasus_magnus</object-id>
                            </tp:taxon-name><tp:taxon-authority>Fauchald, 1972</tp:taxon-authority><tp:nomenclature-citation-list><tp:nomenclature-citation><tp:taxon-name>Notodasus magnus</tp:taxon-name><comment> Fauchald, 1972: 246, Pl. 51 figs a–c; <xref ref-type="bibr" rid="B33">García-Garza et al. 2009</xref>: 818, figs 6A–D, 8F.</comment></tp:nomenclature-citation></tp:nomenclature-citation-list></tp:nomenclature><tp:treatment-sec sec-type="Type locality"><title>Type locality.</title><p>Isla Carmen, Punta Arena, Gulf of California [<named-content xmlns:xlink="http://www.w3.org/1999/xlink" content-type="dwc:verbatimCoordinates" xlink:type="simple">25°46'00"N, 111°15'00"W</named-content>; <named-content xmlns:xlink="http://www.w3.org/1999/xlink" content-type="dwc:verbatimCoordinates" xlink:type="simple">25°49'40"N, 111°15'30"W</named-content>], 29-35 m, March 18 1949, in silts with sand, mud and cobbles.</p></tp:treatment-sec><tp:treatment-sec sec-type="Type material"><title>Type material.</title><p>Holotype <bold>(</bold>LACM-AHF POLY 1031).</p></tp:treatment-sec><tp:treatment-sec sec-type="Records"><title>Records.</title><p>México: Baja California Sur, Isla Carmen (<xref ref-type="bibr" rid="B29">Fauchald 1972</xref>, <xref ref-type="bibr" rid="B33">García-Garza et al. 2009</xref>), only known.</p></tp:treatment-sec></tp:taxon-treatment><ref-list><ref id="B33"><mixed-citation xmlns:xlink="http://www.w3.org/1999/xlink" xlink:type="simple"><person-group><name name-style="western"><surname>García-Garza</surname><given-names>ME</given-names></name></person-group> (<year>2009</year>)<source> Capitellidae Grube, 1862. In: de León González J, Bastida Zavala R, Carrera-Parra LF, García-Garza ME, Peña-Rivera A, Salazar-Vallejo SI, Solís-Weiss V (Eds) Poliquetos (Annelida: Polychaeta) de México y América Tropical, Vol. 1, Universidad Autónoma de Nuevo León, México, 101–114.</source></mixed-citation></ref><ref id="B29"><mixed-citation xmlns:xlink="http://www.w3.org/1999/xlink" xlink:type="simple"><person-group><name name-style="western"><surname>Fauchald</surname><given-names>K</given-names></name></person-group> (<year>1972</year>)<source> Benthic polychaetous annelids from deep water off Western Mexico and adjacent areas in the Eastern Pacific Ocean. Allan Hancock Foundation University of Southern California 7:1–155 pp.</source></mixed-citation></ref></ref-list></tp:taxon-treatment>
