# Supplementary material for: Review of the Capitellidae (Annelida, Polychaeta) from the Eastern Tropical Pacific region, with notes on selected species
Source: Zookeys. 2011 Dec 3;(151):17–52. doi: 10.3897/zookeys.151.1964 (PMC3286223; doi:10.3897/zookeys.151.1964)
Supplement: XML Treatment for Notomastus [file zookeys.151.1964-treatment43.xml]

<!DOCTYPE tp:taxon-treatment
  PUBLIC "-//TaxonX//DTD Taxonomic Treatment Publishing DTD v0 20100105//EN" "tax-treatment-NSO.dtd">
<tp:taxon-treatment xmlns:tp="http://www.plazi.org/taxpub"><tp:treatment-meta><mixed-citation publication-type="journal"><person-group><name><surname>García-Garza</surname><given-names>María Elena</given-names></name><name><surname>León-González</surname><given-names>Jesús Angel De</given-names></name></person-group><article-title>Review of the Capitellidae (Annelida, Polychaeta) from the Eastern Tropical Pacific region,  with notes on selected species</article-title><source>Zookeys</source><day>3</day><month>12</month><year>2011</year><volume>2011</volume><issue>151</issue><fpage>17</fpage><lpage>52</lpage><pub-id pub-id-type="doi">10.3897/zookeys.151.1964</pub-id></mixed-citation></tp:treatment-meta><tp:nomenclature><label>Genus</label><tp:taxon-name>
                            <tp:taxon-name-part taxon-name-part-type="genus">Notomastus</tp:taxon-name-part>
                        </tp:taxon-name><tp:taxon-authority>Sars, 1851</tp:taxon-authority><tp:nomenclature-citation-list><tp:nomenclature-citation><tp:taxon-name>Notomastus</tp:taxon-name><comment> Sars, 1851:199</comment></tp:nomenclature-citation></tp:nomenclature-citation-list></tp:nomenclature><tp:treatment-sec sec-type="Type species"><title>Type species.</title><p><italic><tp:taxon-name>Notomastus latericeus</tp:taxon-name></italic> Sars, 1851.</p></tp:treatment-sec><tp:taxon-treatment><tp:treatment-meta><mixed-citation publication-type="journal"><person-group><name><surname>García-Garza</surname><given-names>María Elena</given-names></name><name><surname>León-González</surname><given-names>Jesús Angel De</given-names></name></person-group><article-title>Review of the Capitellidae (Annelida, Polychaeta) from the Eastern Tropical Pacific region,  with notes on selected species</article-title><source>Zookeys</source><day>3</day><month>12</month><year>2011</year><volume>2011</volume><issue>151</issue><fpage>17</fpage><lpage>52</lpage><pub-id pub-id-type="doi">10.3897/zookeys.151.1964</pub-id></mixed-citation></tp:treatment-meta><tp:nomenclature><tp:taxon-name>
                                <tp:taxon-name-part taxon-name-part-type="genus">Notomastus</tp:taxon-name-part>
                                <tp:taxon-name-part taxon-name-part-type="species">aberans</tp:taxon-name-part>
                            <object-id xmlns:xlink="http://www.w3.org/1999/xlink" xlink:type="simple">http://species-id.net/wiki/Notomastus_aberans</object-id>
                            </tp:taxon-name><tp:taxon-authority>Day, 1957</tp:taxon-authority><tp:nomenclature-citation-list><tp:nomenclature-citation><tp:taxon-name>Notomastus aberans</tp:taxon-name><comment> Day, 1957: 105, fig. 7 a–b; <xref ref-type="bibr" rid="B20">Day 1967</xref>: 599, fig. 28.1 m–q; <xref ref-type="bibr" rid="B24">de León González 1994</xref>: 63 fig. 11 a.</comment></tp:nomenclature-citation></tp:nomenclature-citation-list></tp:nomenclature><tp:treatment-sec sec-type="Type locality"><title>Type locality.</title><p>South Africa, Kosi Bay</p></tp:treatment-sec><tp:treatment-sec sec-type="Type material"><title>Type material.</title><p>Holotype (ANO3 1961.16. 75–76)</p></tp:treatment-sec><tp:treatment-sec sec-type="Material examined"><title>Material examined.</title><p>(1 specimen) Western coast of Baja California Sur, Stn. A-3 (UANL-0038) [<named-content xmlns:xlink="http://www.w3.org/1999/xlink" content-type="dwc:verbatimCoordinates" xlink:type="simple">24°11.4'N, 111°23.5'W</named-content>] (1 specimen), 74 m, June 17 1987.</p></tp:treatment-sec><tp:treatment-sec sec-type="Records"><title>Records.</title><p>South Africa (<xref ref-type="bibr" rid="B18">Day 1957</xref>, <xref ref-type="bibr" rid="B20">1967</xref>).</p></tp:treatment-sec><tp:treatment-sec sec-type="Remarks"><title>Remarks.</title><p><italic><tp:taxon-name>Notomastus aberans</tp:taxon-name></italic> was described from South Africa and <xref ref-type="bibr" rid="B24">de León-González (1994)</xref> reported it for the western coast of the Baja California Peninsula. Examination of the Mexican material, found that this was <italic><tp:taxon-name>Notomastus polyodon</tp:taxon-name></italic> Gallardo, 1968 described from Vietnam. This was corroborated after the revision of the holotype of that species. The Mexican specimens as well as the type material of <italic><tp:taxon-name>Notomastus polyodon</tp:taxon-name></italic> have a mid-dorsal lobe between the thoracic notopodia on chaetiger 8 to 11 and the abdominal notopodia and neuropodia have expanded edges appearing as triangular lobes. Furthermore, methyl green staining patterns are similar in both specimens, with the prostomium and first three segments staining light green, segments 4 to 8 intensely green, segments 9 to 11 with a wide prechaetal<!--PageBreak--> dark green band moderately staining, abdominal segments, and two intensely staining lateral bands to the end of the fragment.</p></tp:treatment-sec></tp:taxon-treatment><tp:taxon-treatment><tp:treatment-meta><mixed-citation publication-type="journal"><person-group><name><surname>García-Garza</surname><given-names>María Elena</given-names></name><name><surname>León-González</surname><given-names>Jesús Angel De</given-names></name></person-group><article-title>Review of the Capitellidae (Annelida, Polychaeta) from the Eastern Tropical Pacific region,  with notes on selected species</article-title><source>Zookeys</source><day>3</day><month>12</month><year>2011</year><volume>2011</volume><issue>151</issue><fpage>17</fpage><lpage>52</lpage><pub-id pub-id-type="doi">10.3897/zookeys.151.1964</pub-id></mixed-citation></tp:treatment-meta><tp:nomenclature><tp:taxon-name>
                                <tp:taxon-name-part taxon-name-part-type="genus">Notomastus</tp:taxon-name-part>
                                <tp:taxon-name-part taxon-name-part-type="species">abyssalis</tp:taxon-name-part>
                            <object-id xmlns:xlink="http://www.w3.org/1999/xlink" xlink:type="simple">http://species-id.net/wiki/Notomastus_abyssalis</object-id>
                            </tp:taxon-name><tp:taxon-authority>Fauchald, 1972</tp:taxon-authority><tp:nomenclature-citation-list><tp:nomenclature-citation><tp:taxon-name>Notomastus abyssalis</tp:taxon-name><comment><xref ref-type="bibr" rid="B29">Fauchald 1972</xref>: 248, Pl. 51, figs d–g.</comment></tp:nomenclature-citation></tp:nomenclature-citation-list></tp:nomenclature><tp:treatment-sec sec-type="Type locality"><title>Type locality.</title><p>Baja California Sur: Punta Colorado, San José Island, Stn.11788 [<named-content xmlns:xlink="http://www.w3.org/1999/xlink" content-type="dwc:verbatimCoordinates" xlink:type="simple">25°21'00"N, 110°05'00"W</named-content>], November 24 1967, 393m depth, only known for deep waters, from 375 to 481m, in silts with fine sand.</p></tp:treatment-sec><tp:treatment-sec sec-type="Type material"><title>Type material.</title><p>Holotype (LACM-AHF POLY 1012).</p></tp:treatment-sec><tp:treatment-sec sec-type="Material examined"><title>Material examined.</title><p>(10 specimens)Baja California Sur: Cabo Falso, Stn. 13774 [<named-content xmlns:xlink="http://www.w3.org/1999/xlink" content-type="dwc:verbatimCoordinates" xlink:type="simple">22°35'00"N, 109°35'00"W</named-content>] (1 specimen), 438 m, January 22 1970; Stn. 13775 [<named-content xmlns:xlink="http://www.w3.org/1999/xlink" content-type="dwc:verbatimCoordinates" xlink:type="simple">22°34'00"N, 109°35'45"W</named-content>] (1 specimen), 441 m, January 22 1970; Punta Colorado, San Jose Island, Stn. 11788 [<named-content xmlns:xlink="http://www.w3.org/1999/xlink" content-type="dwc:verbatimCoordinates" xlink:type="simple">25°21'00"N, 110°05'00"W</named-content>] (1 specimen), 393 m, November 23 1967; Stn. 11792 [<named-content xmlns:xlink="http://www.w3.org/1999/xlink" content-type="dwc:verbatimCoordinates" xlink:type="simple">25°20'00"N, 109°58'30"W</named-content>] (1 specimen), 405 m, November 23 1967; Stn. 11793 [<named-content xmlns:xlink="http://www.w3.org/1999/xlink" content-type="dwc:verbatimCoordinates" xlink:type="simple">25°20'00"N, 109°59'00"W</named-content>] (2 specimens) 408 m November 23 1967; Sinaloa: Mazatlán, Crestón Island,Stn. 11761 [<named-content xmlns:xlink="http://www.w3.org/1999/xlink" content-type="dwc:verbatimCoordinates" xlink:type="simple">23°05'00"N, 107°59'20"W</named-content>] (2 specimens) 405 m, November 14 1967; Jalisco: Cabo Corrientes Stn. 13752 [<named-content xmlns:xlink="http://www.w3.org/1999/xlink" content-type="dwc:verbatimCoordinates" xlink:type="simple">19°41'08"N, 105°53'30"W</named-content>] (1 specimen) 375 m, January 18 1967; Nayarit: San Juanito Island, Tres Marías Island Stn. 13765 [<named-content xmlns:xlink="http://www.w3.org/1999/xlink" content-type="dwc:verbatimCoordinates" xlink:type="simple">21°37'00"N, 106°57'30"W</named-content>] (1 specimen), 481 m, January 20 1970.</p></tp:treatment-sec><tp:treatment-sec sec-type="Records"><title>Records.</title><p>México:Baja California Sur, Southern and central part of the Gulf of California, and Nayarit, Tres Marías Islands (<xref ref-type="bibr" rid="B29">Fauchald 1972</xref>).</p></tp:treatment-sec></tp:taxon-treatment><tp:taxon-treatment><tp:treatment-meta><mixed-citation publication-type="journal"><person-group><name><surname>García-Garza</surname><given-names>María Elena</given-names></name><name><surname>León-González</surname><given-names>Jesús Angel De</given-names></name></person-group><article-title>Review of the Capitellidae (Annelida, Polychaeta) from the Eastern Tropical Pacific region,  with notes on selected species</article-title><source>Zookeys</source><day>3</day><month>12</month><year>2011</year><volume>2011</volume><issue>151</issue><fpage>17</fpage><lpage>52</lpage><pub-id pub-id-type="doi">10.3897/zookeys.151.1964</pub-id></mixed-citation></tp:treatment-meta><tp:nomenclature><tp:taxon-name>
                                <tp:taxon-name-part taxon-name-part-type="genus">Notomastus</tp:taxon-name-part>
                                <tp:taxon-name-part taxon-name-part-type="species">americanus</tp:taxon-name-part>
                            <object-id xmlns:xlink="http://www.w3.org/1999/xlink" xlink:type="simple">http://species-id.net/wiki/Notomastus_americanus</object-id>
                            </tp:taxon-name><tp:taxon-authority>Day, 1973</tp:taxon-authority><tp:nomenclature-citation-list><tp:nomenclature-citation><tp:taxon-name>Notomastus americanus</tp:taxon-name><comment>Day, 1973: 100, fig. 131; <xref ref-type="bibr" rid="B26">Ewing 1984a</xref>: 14.31, figs 14.25, 14.26 a–d; <xref ref-type="bibr" rid="B48">Hernández-Alcántara and Solís-Weiss 1993</xref>: 1034; <xref ref-type="bibr" rid="B49">1998</xref>: 710; <xref ref-type="bibr" rid="B50">1999</xref>: 27.</comment></tp:nomenclature-citation></tp:nomenclature-citation-list></tp:nomenclature><tp:treatment-sec sec-type="Type locality"><title>Type locality.</title><p>North Carolina, Beaufort, June 4 1965.</p></tp:treatment-sec><tp:treatment-sec sec-type="Type material"><title>Type material.</title><p>Holtype (USNM 43118) and 14 Paratypes (USNM–43119).</p></tp:treatment-sec><tp:treatment-sec sec-type="Material examined"><title>Material examined.</title><p>(57 specimens),Baja California: Punta Willard, Stn. 34 [30 11.5N, 114 31.7'W] (1 specimen), 32.2 m, 15 March 1985; Rocks Consag, Stn. 39 [<named-content xmlns:xlink="http://www.w3.org/1999/xlink" content-type="dwc:verbatimCoordinates" xlink:type="simple">30°59.4"N, 114°04.1"W</named-content>] (12 specimens), 106.4 m, March 16 1985, silty sand; Baja California Sur: Santa Inés Bay, Stn. 49 [<named-content xmlns:xlink="http://www.w3.org/1999/xlink" content-type="dwc:verbatimCoordinates" xlink:type="simple">26°59.6'N, 111°50.4'W</named-content>] (3 specimens)<!--PageBreak-->, 100 m, March 19 198; Sonora: Punta Arboleada, Stn. 14 [<named-content xmlns:xlink="http://www.w3.org/1999/xlink" content-type="dwc:verbatimCoordinates" xlink:type="simple">26°46.6'N, 110°06.7'W</named-content>] (8 specimens), 92 m, March 12 1985; Stn. 15 [<named-content xmlns:xlink="http://www.w3.org/1999/xlink" content-type="dwc:verbatimCoordinates" xlink:type="simple">26°51.1'N, 110°06.5'W</named-content>] (13 specimens), 48.8 m, March 12 1985; Cabo Tepoca, Stn. 44 [<named-content xmlns:xlink="http://www.w3.org/1999/xlink" content-type="dwc:verbatimCoordinates" xlink:type="simple">30°02.4'N, 112°55.4'W</named-content>] (9 specimens), 100 m, March 17 1985, Sinaloa: Santa María Bay, Sta. 3 [<named-content xmlns:xlink="http://www.w3.org/1999/xlink" content-type="dwc:verbatimCoordinates" xlink:type="simple">25°02.4'N, 108°31.7'W</named-content>] (1 specimen), 32 m, March 10 1985; Stn. 4 [<named-content xmlns:xlink="http://www.w3.org/1999/xlink" content-type="dwc:verbatimCoordinates" xlink:type="simple">24°56.9'N, 108°31.7'W</named-content>] (4 specimens), 79m March 10 1985; Río Fuerte, Stn. 50, [<named-content xmlns:xlink="http://www.w3.org/1999/xlink" content-type="dwc:verbatimCoordinates" xlink:type="simple">25°46.8'N, 109°35.4'W</named-content>] (4 specimens), 97 m March 20 1985; Stn. 51 [<named-content xmlns:xlink="http://www.w3.org/1999/xlink" content-type="dwc:verbatimCoordinates" xlink:type="simple">25°42.1'N, 109°30.6'W</named-content>] (2 specimens), 49.5 m March 20 1985, Coll. PHA.</p></tp:treatment-sec><tp:treatment-sec sec-type="Records"><title>Records.</title><p>USA: North Carolina (<xref ref-type="bibr" rid="B21">Day 1973</xref>, Ewing 1984).</p></tp:treatment-sec><tp:treatment-sec sec-type="Remarks"><title>Remarks.</title><p><italic><tp:taxon-name>Notomastus americanus</tp:taxon-name></italic> <xref ref-type="bibr" rid="B21">Day 1973</xref> was described from North Carolina and reported by (<xref ref-type="bibr" rid="B48">Hernández-Alcántara and Solís-Weiss (1993</xref>, <xref ref-type="bibr" rid="B49">1998</xref>, <xref ref-type="bibr" rid="B50">1999</xref>) from the Gulf of California. Following examination of the Mexican specimens, they were found to belong instead to the species <italic><tp:taxon-name>Notomastus hemipodus</tp:taxon-name></italic> Hartman, 1945.</p></tp:treatment-sec></tp:taxon-treatment><tp:taxon-treatment><tp:treatment-meta><mixed-citation publication-type="journal"><person-group><name><surname>García-Garza</surname><given-names>María Elena</given-names></name><name><surname>León-González</surname><given-names>Jesús Angel De</given-names></name></person-group><article-title>Review of the Capitellidae (Annelida, Polychaeta) from the Eastern Tropical Pacific region,  with notes on selected species</article-title><source>Zookeys</source><day>3</day><month>12</month><year>2011</year><volume>2011</volume><issue>151</issue><fpage>17</fpage><lpage>52</lpage><pub-id pub-id-type="doi">10.3897/zookeys.151.1964</pub-id></mixed-citation></tp:treatment-meta><tp:nomenclature><tp:taxon-name>
                                <tp:taxon-name-part taxon-name-part-type="genus">Notomastus</tp:taxon-name-part>
                                <tp:taxon-name-part taxon-name-part-type="species">angelicae</tp:taxon-name-part>
                            <object-id xmlns:xlink="http://www.w3.org/1999/xlink" xlink:type="simple">http://species-id.net/wiki/Notomastus_angelicae</object-id>
                            </tp:taxon-name><tp:taxon-authority>Hernández-Alcántara &amp; Solís-Weiss, 1998</tp:taxon-authority><tp:nomenclature-citation-list><tp:nomenclature-citation><tp:taxon-name>Notomastus angelicae</tp:taxon-name><comment> Hernández-Alcántara &amp; Solís-Weiss, 1998:713, figs 1 a–f, 2–3.</comment></tp:nomenclature-citation></tp:nomenclature-citation-list></tp:nomenclature><tp:treatment-sec sec-type="Type locality"><title>Type locality.</title><p>Sinaloa, West Río Fuerte [<named-content xmlns:xlink="http://www.w3.org/1999/xlink" content-type="dwc:verbatimCoordinates" xlink:type="simple">25°39'54"N, 109°28'36"W</named-content>], 28.6 m, March 1985.Silt with fine sand.</p></tp:treatment-sec><tp:treatment-sec sec-type="Type material"><title>Type material.</title><p>Holotype (USNM 180697), 5 Paratypes (USNM 180698) and 5  Paratypes (LACM-AHF-POLY-1902).</p></tp:treatment-sec><tp:treatment-sec sec-type="Material examined"><title>Material examined.</title><p>(104 specimens) Baja Clifornia: Punta San Marcial Stn. 10 [<named-content xmlns:xlink="http://www.w3.org/1999/xlink" content-type="dwc:verbatimCoordinates" xlink:type="simple">25°58.6'N, 111°06.9'W</named-content>] (4 specimens), 39 m, March 11 1985; Punta Willard, Stn. 30 [<named-content xmlns:xlink="http://www.w3.org/1999/xlink" content-type="dwc:verbatimCoordinates" xlink:type="simple">30°11.59'N, 114°31.7'W</named-content>] (1 specimen), 32.2 m, 15 March 1985,; Baja California Sur: western coast, Stn. E-14 [<named-content xmlns:xlink="http://www.w3.org/1999/xlink" content-type="dwc:verbatimCoordinates" xlink:type="simple">25°38'12"N, 112°23'18"W</named-content>] (2 specimens), 80 m, Coll. JALG; Santa Inés Bay, Stn. 49 [<named-content xmlns:xlink="http://www.w3.org/1999/xlink" content-type="dwc:verbatimCoordinates" xlink:type="simple">26°59.6'N, 111°50.4'W</named-content>] (3 specimens), 100 m, 19 March 1985; Stn. 49B [<named-content xmlns:xlink="http://www.w3.org/1999/xlink" content-type="dwc:verbatimCoordinates" xlink:type="simple">26°59.4' N, 111°53.5'W</named-content>] 68 m, 19 March 1985; Sonora: Punta Arboleada, Stn. 14 [<named-content xmlns:xlink="http://www.w3.org/1999/xlink" content-type="dwc:verbatimCoordinates" xlink:type="simple">26°46.6'N, 110°06.7'W</named-content>] (1 specimen), 92 m, March 12 1985; Cabo Tepoca, Stn. 44 [<named-content xmlns:xlink="http://www.w3.org/1999/xlink" content-type="dwc:verbatimCoordinates" xlink:type="simple">30°02.4'N, 112°55.4'W</named-content>] (9 specimens), 100 m, March 17 1985; Sinaloa: Santa María Bay, Stn. 4 [<named-content xmlns:xlink="http://www.w3.org/1999/xlink" content-type="dwc:verbatimCoordinates" xlink:type="simple">24°56.9'N, 108°31.7'W</named-content>] (4 specimens), 79 m, March 10 1985; Stn. 5 [<named-content xmlns:xlink="http://www.w3.org/1999/xlink" content-type="dwc:verbatimCoordinates" xlink:type="simple">24°54.6'N, 108°45.3'W</named-content>] (2 specimens), 120 m, 10 March 1985; Río Fuerte, Stn. 50 [<named-content xmlns:xlink="http://www.w3.org/1999/xlink" content-type="dwc:verbatimCoordinates" xlink:type="simple">25°46.8'N, 109°35.4'W</named-content>], (9 specimens), 97m; Stn. 51 [<named-content xmlns:xlink="http://www.w3.org/1999/xlink" content-type="dwc:verbatimCoordinates" xlink:type="simple">25°42.1'N, 109°30.6'W</named-content>] (1 specimen), 49.5 m, March 20 1985; Nayarit: Islas Marías Stn. 62C, [<named-content xmlns:xlink="http://www.w3.org/1999/xlink" content-type="dwc:verbatimCoordinates" xlink:type="simple">21°38.2'N, 106°31.9'W</named-content>] (56 specimens), 29.7 m, March 22 1985, Coll. PHA.</p></tp:treatment-sec><tp:treatment-sec sec-type="Records"><title>Records.</title><p>México:Baja California Sur, Sonora, Sinaloa (<xref ref-type="bibr" rid="B49">Hernández-Alcántara and Solís-Weiss 1998</xref>).</p></tp:treatment-sec></tp:taxon-treatment><tp:taxon-treatment><tp:treatment-meta><mixed-citation publication-type="journal"><person-group><name><surname>García-Garza</surname><given-names>María Elena</given-names></name><name><surname>León-González</surname><given-names>Jesús Angel De</given-names></name></person-group><article-title>Review of the Capitellidae (Annelida, Polychaeta) from the Eastern Tropical Pacific region,  with notes on selected species</article-title><source>Zookeys</source><day>3</day><month>12</month><year>2011</year><volume>2011</volume><issue>151</issue><fpage>17</fpage><lpage>52</lpage><pub-id pub-id-type="doi">10.3897/zookeys.151.1964</pub-id></mixed-citation></tp:treatment-meta><tp:nomenclature><tp:taxon-name>
                                <tp:taxon-name-part taxon-name-part-type="genus">Notomastus</tp:taxon-name-part>
                                <tp:taxon-name-part taxon-name-part-type="species">cinctus</tp:taxon-name-part>
                            <object-id xmlns:xlink="http://www.w3.org/1999/xlink" xlink:type="simple">http://species-id.net/wiki/Notomastus–cinctus</object-id>
                            </tp:taxon-name><tp:taxon-authority>Fauchald, 1972</tp:taxon-authority><tp:nomenclature-citation-list><tp:nomenclature-citation><tp:taxon-name>Notomastus cinctus</tp:taxon-name><comment> Fauchald, 1972: 250, Pl. 50, figs d–h.</comment></tp:nomenclature-citation></tp:nomenclature-citation-list></tp:nomenclature><tp:treatment-sec sec-type="Type locality"><title>Type locality.</title><p>Baja California Sur, Cabo Falso [<named-content xmlns:xlink="http://www.w3.org/1999/xlink" content-type="dwc:verbatimCoordinates" xlink:type="simple">22°34'00"N, 109°32'30"W</named-content>], 1,450 m January 22 1970.</p></tp:treatment-sec><tp:treatment-sec sec-type="Type material"><title>Type material.</title><p>Holotype (LACM AHF POLY 1026).</p></tp:treatment-sec><tp:treatment-sec sec-type="Records"><title>Records</title><p>.México: Baja California Sur, Cabo Falso; Guerrero,Zihuatanejo Bay, Nayarit, in 1,200 to 1,450 m (<xref ref-type="bibr" rid="B29">Fauchald 1972</xref>).</p></tp:treatment-sec></tp:taxon-treatment><tp:taxon-treatment><tp:treatment-meta><mixed-citation publication-type="journal"><person-group><name><surname>García-Garza</surname><given-names>María Elena</given-names></name><name><surname>León-González</surname><given-names>Jesús Angel De</given-names></name></person-group><article-title>Review of the Capitellidae (Annelida, Polychaeta) from the Eastern Tropical Pacific region,  with notes on selected species</article-title><source>Zookeys</source><day>3</day><month>12</month><year>2011</year><volume>2011</volume><issue>151</issue><fpage>17</fpage><lpage>52</lpage><pub-id pub-id-type="doi">10.3897/zookeys.151.1964</pub-id></mixed-citation></tp:treatment-meta><tp:nomenclature><tp:taxon-name>
                                <tp:taxon-name-part taxon-name-part-type="genus">Notomastus</tp:taxon-name-part>
                                <tp:taxon-name-part taxon-name-part-type="species">hemipodus</tp:taxon-name-part>
                            <object-id xmlns:xlink="http://www.w3.org/1999/xlink" xlink:type="simple">http://species-id.net/wiki/Notomastus_hemipodus</object-id>
                            </tp:taxon-name><tp:taxon-authority>Hartman, 1945</tp:taxon-authority><tp:nomenclature-citation-list><tp:nomenclature-citation><tp:taxon-name>Notomastus (Clistomastus) hemipodus</tp:taxon-name><comment> Hartman, 1945:38; 1947: 424, Pl. 48, figs 1–5; 1951: 103, Pl. 24, figs 1–3; 1969: 393, figs1–5.</comment></tp:nomenclature-citation><tp:nomenclature-citation><tp:taxon-name>Notomastus hemipodus</tp:taxon-name><comment> Day, 1973: 100; <xref ref-type="bibr" rid="B26">Ewing 1984a</xref>: 14.28, figs 14.23, 14.24 a–d; <xref ref-type="bibr" rid="B9">Blake 2000</xref>: 81, figs 4.13 a–e; <xref ref-type="bibr" rid="B22">Dean 2001</xref>: 79, <xref ref-type="bibr" rid="B23">2004</xref>: 136.</comment></tp:nomenclature-citation><tp:nomenclature-citation><tp:taxon-name>Notomastus near hemipodus</tp:taxon-name><comment> Green, 2002: 297, fig. 17 a–k.</comment></tp:nomenclature-citation><tp:nomenclature-citation><tp:taxon-name>Notomastus (Clistomastus) tenuis fide</tp:taxon-name><comment> Fauchald, 1972: 248.</comment></tp:nomenclature-citation><tp:nomenclature-citation><tp:taxon-name>Notomastus americanus</tp:taxon-name><comment><italic>fide</italic><xref ref-type="bibr" rid="B48">Hernández-Alcántara and Solís-Weiss 1993</xref>: 1034; <xref ref-type="bibr" rid="B50">1999</xref>: 27; <xref ref-type="bibr" rid="B51">2003</xref>: 4.</comment></tp:nomenclature-citation><tp:nomenclature-citation><tp:taxon-name>Notomastus tenuis fide</tp:taxon-name><comment><xref ref-type="bibr" rid="B50">Hernández-Alcántara and Solís Weiss 1999</xref>: 27; <xref ref-type="bibr" rid="B51">2003</xref>: 4.</comment></tp:nomenclature-citation></tp:nomenclature-citation-list></tp:nomenclature><tp:treatment-sec sec-type="Type locality"><title>Type locality.</title><p>North Carolina, Beaufort, June 15-18 1940, intertidal fine sands and mud.</p></tp:treatment-sec><tp:treatment-sec sec-type="Type material"><title>Type material.</title><p>Holotype (LACM-AHF POLY 0414), 1 Paratype (LACM-AHF POLY 1697), 1 Paratype (LACM-AHF POLY 0415), 2 Paratypes (LACM-AHF POLY 1701) and 5 Paratypes (LACM-AHF POLY 1709).</p></tp:treatment-sec><tp:treatment-sec sec-type="Material examined"><title>Material examined.</title><p>(57 specimens) Baja California: Consag Rocks, Stn. 38 [<named-content xmlns:xlink="http://www.w3.org/1999/xlink" content-type="dwc:verbatimCoordinates" xlink:type="simple">31°08.3N, 114°13.3"W</named-content>] (4 specimens), 71.9 m, 16 March 1985; Stn. 39 [<named-content xmlns:xlink="http://www.w3.org/1999/xlink" content-type="dwc:verbatimCoordinates" xlink:type="simple">30°59.4"N, 114°04.1"W</named-content>] (5 specimens), 106.4 m, March 16 1985; Santa Inés Bay, Stn. 49C [<named-content xmlns:xlink="http://www.w3.org/1999/xlink" content-type="dwc:verbatimCoordinates" xlink:type="simple">26°59.2"N, 111°58.3"W</named-content>] (5 specimens), Coll. PHA; Baja California Sur: West Coast (UANL- 6486), Stn. 25 BIP II (1 specimen), October 6 1998, Colls. Eduardo Balart and EAS; (UANL 6485) (2 specimens), Rancho Bueno, Santa Marina Bay [<named-content xmlns:xlink="http://www.w3.org/1999/xlink" content-type="dwc:verbatimCoordinates" xlink:type="simple">24°08'23.4"N, 110°21'05.8"W</named-content>], 1 m, January 21 1999, Coll. JALG; La Paz Bay, Ensenada de La Paz (UANL-6482), Stn. 12 [<named-content xmlns:xlink="http://www.w3.org/1999/xlink" content-type="dwc:verbatimCoordinates" xlink:type="simple">24°07'37.3"N, 110°25'10.6"W</named-content>] (1 specimen), 0.15 m, November 27 2005, Coll. DHV; (UANL-6484), Stn. 10-A [<named-content xmlns:xlink="http://www.w3.org/1999/xlink" content-type="dwc:verbatimCoordinates" xlink:type="simple">24°09'55.1"N, 110°25'39.6"W</named-content>] (1 specimen), 1 m, November 27 2005, Coll. DVH; El Conchalito beach (UANL-6481) [<named-content xmlns:xlink="http://www.w3.org/1999/xlink" content-type="dwc:verbatimCoordinates" xlink:type="simple">24°08'23.4 N, 110°21'05.8"W</named-content>] (2 specimens), 1 m, June 24 2005; Concepción Bay, Los Cocos beach (UANL-6483)<!--PageBreak--> [<named-content xmlns:xlink="http://www.w3.org/1999/xlink" content-type="dwc:verbatimCoordinates" xlink:type="simple">26°44'39.1 N, 111°53'55.4"W</named-content>] (2 specimens), 1 m, June 25 2005; Santispac mangrove (UANL-6487) [<named-content xmlns:xlink="http://www.w3.org/1999/xlink" content-type="dwc:verbatimCoordinates" xlink:type="simple">26°45'43.2N, 111°53'31.0"W</named-content>] (6 specimens), 1 m, August 3 2006, Colls. JALG and MEGG; Sonora: Punta Arboleda Stn. 15 [<named-content xmlns:xlink="http://www.w3.org/1999/xlink" content-type="dwc:verbatimCoordinates" xlink:type="simple">26°51.1"N, 110°06.5"W</named-content>] (13 specimens), 49.8 m, March 12 1985; Estero Tastiota Stn. 48 [<named-content xmlns:xlink="http://www.w3.org/1999/xlink" content-type="dwc:verbatimCoordinates" xlink:type="simple">28°16.4"N, 111°36.6"W</named-content>] (5 specimen), 36.9 m, 18 March 1985; Sinaloa: Santa María Bay, Stn.3 [<named-content xmlns:xlink="http://www.w3.org/1999/xlink" content-type="dwc:verbatimCoordinates" xlink:type="simple">25°02.4"N, 108°31.7"W</named-content>] (1 specimen), 32 m, March 10 1985; Stn. 5 [<named-content xmlns:xlink="http://www.w3.org/1999/xlink" content-type="dwc:verbatimCoordinates" xlink:type="simple">24°54.6"N, 108°45.3"W</named-content>] (5 specimens), 79 m, March 10 1985; El Fuerte, River Stn. 52 [<named-content xmlns:xlink="http://www.w3.org/1999/xlink" content-type="dwc:verbatimCoordinates" xlink:type="simple">25°39.9"N, 109°28.6"W</named-content>] (5 specimens), 28.6 m, March 20 1985, Coll. PHA.</p></tp:treatment-sec><tp:treatment-sec sec-type="Records"><title>Records.</title><p>USA: Beaufort, North Carolina (<xref ref-type="bibr" rid="B43">Hartman 1947</xref>), North Gulf of México (Hartman 1951, <xref ref-type="bibr" rid="B26">Ewing 1984a</xref>), California (<xref ref-type="bibr" rid="B46">Hartman 1969</xref>, <xref ref-type="bibr" rid="B9">Blake 2000</xref>), Costa Rica (<xref ref-type="bibr" rid="B22">Dean 2001</xref>, <xref ref-type="bibr" rid="B23">2004</xref>), Andaman Sea as <italic><tp:taxon-name>Notomastus near hemipodus</tp:taxon-name></italic> (Green, 2002), México: Baja California, Baja California Sur, Sonora, Sinaloa (<xref ref-type="bibr" rid="B48">Hernández Alcántara and Solís Weiss 1993</xref>, <xref ref-type="bibr" rid="B50">1999</xref>, <xref ref-type="bibr" rid="B51">2003</xref> as <italic><tp:taxon-name>Notomastus americanus</tp:taxon-name></italic> and <italic><tp:taxon-name>Notomastus tenuis</tp:taxon-name></italic>, present study).</p></tp:treatment-sec></tp:taxon-treatment><tp:taxon-treatment><tp:treatment-meta><mixed-citation publication-type="journal"><person-group><name><surname>García-Garza</surname><given-names>María Elena</given-names></name><name><surname>León-González</surname><given-names>Jesús Angel De</given-names></name></person-group><article-title>Review of the Capitellidae (Annelida, Polychaeta) from the Eastern Tropical Pacific region,  with notes on selected species</article-title><source>Zookeys</source><day>3</day><month>12</month><year>2011</year><volume>2011</volume><issue>151</issue><fpage>17</fpage><lpage>52</lpage><pub-id pub-id-type="doi">10.3897/zookeys.151.1964</pub-id></mixed-citation></tp:treatment-meta><tp:nomenclature><tp:taxon-name>
                                <tp:taxon-name-part taxon-name-part-type="genus">Notomastus</tp:taxon-name-part>
                                <tp:taxon-name-part taxon-name-part-type="species">latericeus</tp:taxon-name-part>
                            <object-id xmlns:xlink="http://www.w3.org/1999/xlink" xlink:type="simple">http://species-id.net/wiki/Notomastus_latericeus</object-id>
                            </tp:taxon-name><tp:taxon-authority>Sars, 1851</tp:taxon-authority><tp:nomenclature-citation-list><tp:nomenclature-citation><tp:taxon-name>Notomastus latericeus</tp:taxon-name><comment> Sars, 1851:199; <xref ref-type="bibr" rid="B31">Fauvel 1927</xref>:143, fig. 49a–h; 1953: 364, fig. 189 a–h; <xref ref-type="bibr" rid="B78">Wesenberg-Lund 1949</xref>: 336; <xref ref-type="bibr" rid="B19">Day 1961</xref>: 519; <xref ref-type="bibr" rid="B20">1967</xref>: 599, fig. 28.2a–d; <xref ref-type="bibr" rid="B36">Gallardo 1968</xref>: 120, Pl. 53 fig. 13; <xref ref-type="bibr" rid="B74">Thomassin 1970</xref>: 83, fig. 8a-c; <xref ref-type="bibr" rid="B26">Ewing 1984a</xref>: 14.24 figs 14.17, 14.18; <xref ref-type="bibr" rid="B48">Hernández-Alcántara and Solís-Weiss 1993</xref>: 1034; <xref ref-type="bibr" rid="B50">1998</xref>: 711; <xref ref-type="bibr" rid="B51">1999</xref>: 27.</comment></tp:nomenclature-citation></tp:nomenclature-citation-list></tp:nomenclature><tp:treatment-sec sec-type="Type locality"><title>Type locality.</title><p>Norway (Atlantic Ocean)</p></tp:treatment-sec><tp:treatment-sec sec-type="Type material"><title>Type material.</title><p>Not seen</p></tp:treatment-sec><tp:treatment-sec sec-type="Material examined"><title>Material examined.</title><p>(15 specimens) Baja California: Stn. 30 [<named-content xmlns:xlink="http://www.w3.org/1999/xlink" content-type="dwc:verbatimCoordinates" xlink:type="simple">11.59'N, 114°31.7'W</named-content>] (3 specimens), 32.2 m, March 1985; Punta Willard, Stn. 34 [<named-content xmlns:xlink="http://www.w3.org/1999/xlink" content-type="dwc:verbatimCoordinates" xlink:type="simple">30°11.5'N, 114°31.7'W</named-content>] (1 specimen), 32.4 m, March 15 1985; Baja California Sur: Santa Inés Bay, Stn. 49B [<named-content xmlns:xlink="http://www.w3.org/1999/xlink" content-type="dwc:verbatimCoordinates" xlink:type="simple">26°59.4'N, 111°53.5'W</named-content>] (1 specimen), 68 m, March 19 1985; Sonora: Punta Arboleada, Stn. 14 [<named-content xmlns:xlink="http://www.w3.org/1999/xlink" content-type="dwc:verbatimCoordinates" xlink:type="simple">26°46.6'N, 110°06.7'W</named-content>] (1 specimen), 92 m; Cabo Tepoca, Stn. 44 [<named-content xmlns:xlink="http://www.w3.org/1999/xlink" content-type="dwc:verbatimCoordinates" xlink:type="simple">30°02.4'N, 112°55.4'W</named-content>] (5 specimens), 104.1 m, March 17 1985; Sinaloa: Santa María Bay, Stn.4 [<named-content xmlns:xlink="http://www.w3.org/1999/xlink" content-type="dwc:verbatimCoordinates" xlink:type="simple">24°56.9'N, 108°31.7'W</named-content>] (4 specimens), 32 m, Coll. PHA.</p></tp:treatment-sec><tp:treatment-sec sec-type="Records"><title>Records.</title><p>Norway (<xref ref-type="bibr" rid="B73">Sars 1851</xref>). France (<xref ref-type="bibr" rid="B31">Fauvel 1927</xref>). Gulf of Iran (<xref ref-type="bibr" rid="B78">Wesenberg-Lund 1949</xref>). South Africa, Mozambique, Madagascar (<xref ref-type="bibr" rid="B19">Day 1961</xref>, <xref ref-type="bibr" rid="B20">1967</xref>, <xref ref-type="bibr" rid="B74">Thomassin 1970</xref>). Viet Nam (<xref ref-type="bibr" rid="B36">Gallardo 1968</xref>). Northern Gulf of México (<xref ref-type="bibr" rid="B26">Ewing 1984a</xref>).</p></tp:treatment-sec><tp:treatment-sec sec-type="Remarks"><title>Remarks.</title><p><italic><tp:taxon-name>Notomastus latericeus</tp:taxon-name></italic> Sars, 1851 was described from Norway and has been reported widely around the world. <xref ref-type="bibr" rid="B48">Hernández-Alcántara and Solís-Weiss (1993</xref>, <xref ref-type="bibr" rid="B49">1998</xref> and <xref ref-type="bibr" rid="B50">1999</xref>) reported it from the Gulf of California but following examination of their material it was found that they are similar to the type material of <italic><tp:taxon-name>Notomastus magnus</tp:taxon-name></italic> Hartman, 1947.</p></tp:treatment-sec></tp:taxon-treatment><tp:taxon-treatment><tp:treatment-meta><mixed-citation publication-type="journal"><person-group><name><surname>García-Garza</surname><given-names>María Elena</given-names></name><name><surname>León-González</surname><given-names>Jesús Angel De</given-names></name></person-group><article-title>Review of the Capitellidae (Annelida, Polychaeta) from the Eastern Tropical Pacific region,  with notes on selected species</article-title><source>Zookeys</source><day>3</day><month>12</month><year>2011</year><volume>2011</volume><issue>151</issue><fpage>17</fpage><lpage>52</lpage><pub-id pub-id-type="doi">10.3897/zookeys.151.1964</pub-id></mixed-citation></tp:treatment-meta><tp:nomenclature><tp:taxon-name>
                                <tp:taxon-name-part taxon-name-part-type="genus">Notomastus</tp:taxon-name-part>
                                <tp:taxon-name-part taxon-name-part-type="species">lineatus</tp:taxon-name-part>
                            <object-id xmlns:xlink="http://www.w3.org/1999/xlink" xlink:type="simple">http://species-id.net/wiki/Notomastus_lineatus</object-id>
                            </tp:taxon-name><tp:taxon-authority>Claparède, 1870</tp:taxon-authority><tp:nomenclature-citation-list><tp:nomenclature-citation><tp:taxon-name>Notomastus lineatus</tp:taxon-name><comment> Claparède, 1870: 18, Pl. 17 fig. 4; <xref ref-type="bibr" rid="B31">Fauvel 1927</xref>: 145, fig. 51a–i; <xref ref-type="bibr" rid="B5">Berkeley and Berkeley 1932</xref>: 674; <xref ref-type="bibr" rid="B26">Ewing 1984a</xref>: 14.24, fig. 14.18a–e; <xref ref-type="bibr" rid="B3">Bastida-Zavala 1993</xref>: 22; <xref ref-type="bibr" rid="B49">Hernández-Alcántara and Solís-Weiss 1998</xref>: 712; <xref ref-type="bibr" rid="B50">1999</xref>: 27 (<italic>partim</italic>), <xref ref-type="bibr" rid="B22">Dean 2001</xref>: 80; <xref ref-type="bibr" rid="B23">2004</xref>: 137.</comment></tp:nomenclature-citation><tp:nomenclature-citation><tp:taxon-name>Notomastus (Clistomastus) lineatus</tp:taxon-name><comment> Hartman, 1947: 419, Pl. 46, figs 1–2; <xref ref-type="bibr" rid="B46">Hartman 1969</xref>: 395 figs 1–5.</comment></tp:nomenclature-citation></tp:nomenclature-citation-list></tp:nomenclature><tp:treatment-sec sec-type="Type locality"><title>Type locality.</title><p>Gulf of Naples (Mediterranean Sea).</p></tp:treatment-sec><tp:treatment-sec sec-type="Type material"><title>Type material.</title><p>Not seen</p></tp:treatment-sec><tp:treatment-sec sec-type="Material examined"><title>Material examined.</title><p>(7 specimens), Baja California: Cabo San Miguel, Sta. 19 [<named-content xmlns:xlink="http://www.w3.org/1999/xlink" content-type="dwc:verbatimCoordinates" xlink:type="simple">28°10.4'N, 112°48.1'W</named-content>] (1 specimen), 30.4 m March 13 1985; Baja California Sur: Banco Gorda, Sta. 55 [<named-content xmlns:xlink="http://www.w3.org/1999/xlink" content-type="dwc:verbatimCoordinates" xlink:type="simple">23°08.7'N, 119°28.3'W</named-content>] (1 specimen), 32.5m, March 21 1985; Santa Inés Bay, Sta. 49C [<named-content xmlns:xlink="http://www.w3.org/1999/xlink" content-type="dwc:verbatimCoordinates" xlink:type="simple">26°59.2'N, 111°58.3'W</named-content>] (1 specimen), 28.9 m, March 19 1985; Punta San Marcial, Sta. 8 [<named-content xmlns:xlink="http://www.w3.org/1999/xlink" content-type="dwc:verbatimCoordinates" xlink:type="simple">25°33.4'N, 110°59.8'W</named-content>] (1 specimen), 52 m, March 11 1985; Sta. 9 [<named-content xmlns:xlink="http://www.w3.org/1999/xlink" content-type="dwc:verbatimCoordinates" xlink:type="simple">25°47.8'N, 110°03.8'W</named-content>] (1 specimen), 77.5 m, March 11 1985, Coll. PHA; La Paz Bay, Caimancito beach, Stn. C37 (2 specimens), November 29 1986, Coll. JRB-Z</p></tp:treatment-sec><tp:treatment-sec sec-type="Records"><title>Records.</title><p>Gulf of Naples, Mediterranean Sea (<xref ref-type="bibr" rid="B16">Claparède 1870</xref>), France (<xref ref-type="bibr" rid="B31">Fauvel 1927</xref>), Canada (Berkeley &amp; Berkeley 1932), California (<xref ref-type="bibr" rid="B43">Hartman 1947</xref>, <xref ref-type="bibr" rid="B46">1969</xref>), Northern Gulf of México (Ewing 1984), Costa Rica (<xref ref-type="bibr" rid="B22">Dean 2001</xref>, <xref ref-type="bibr" rid="B23">2004</xref>).</p></tp:treatment-sec><tp:treatment-sec sec-type="Remarks"><title>Remarks.</title><p>The specimens reported by <xref ref-type="bibr" rid="B3">Bastida-Zavala (1993)</xref> as <italic><tp:taxon-name>Notomastus lineatus</tp:taxon-name></italic> from Baja California Sur are in fact <italic><tp:taxon-name>Dasybranchus parplatyceps</tp:taxon-name></italic> <xref ref-type="bibr" rid="B54">Kudenov 1975</xref>. <xref ref-type="bibr" rid="B49">Hernández-Alcántara and Solís-Weiss (1998)</xref> reported <italic><tp:taxon-name>Notomastus lineatus</tp:taxon-name></italic> for Baja California and Baja California Sur, however, examination of their specimens determined them to be a mixture of <italic><tp:taxon-name>Notomastus magnus</tp:taxon-name></italic>, <italic><tp:taxon-name>Notomastus polyodon</tp:taxon-name></italic>, <italic><tp:taxon-name>Notomastus cinctus</tp:taxon-name></italic> and <italic><tp:taxon-name>Notomastus angelicae</tp:taxon-name></italic>. The report of <italic><tp:taxon-name>Notomastus lineatus</tp:taxon-name></italic> are doubtful for western México although the species has been reported from both California (USA) <xref ref-type="bibr" rid="B9">Blake (2000)</xref> and the Pacific Costa Rica (Dean, 2001).</p></tp:treatment-sec></tp:taxon-treatment><tp:taxon-treatment><tp:treatment-meta><mixed-citation publication-type="journal"><person-group><name><surname>García-Garza</surname><given-names>María Elena</given-names></name><name><surname>León-González</surname><given-names>Jesús Angel De</given-names></name></person-group><article-title>Review of the Capitellidae (Annelida, Polychaeta) from the Eastern Tropical Pacific region,  with notes on selected species</article-title><source>Zookeys</source><day>3</day><month>12</month><year>2011</year><volume>2011</volume><issue>151</issue><fpage>17</fpage><lpage>52</lpage><pub-id pub-id-type="doi">10.3897/zookeys.151.1964</pub-id></mixed-citation></tp:treatment-meta><tp:nomenclature><tp:taxon-name>
                                <tp:taxon-name-part taxon-name-part-type="genus">Notomastus</tp:taxon-name-part>
                                <tp:taxon-name-part taxon-name-part-type="species">magnus</tp:taxon-name-part>
                            <object-id xmlns:xlink="http://www.w3.org/1999/xlink" xlink:type="simple">http://species-id.net/wiki/Notomastus_magnus</object-id>
                            </tp:taxon-name><tp:taxon-authority>Hartman, 1947</tp:taxon-authority><tp:nomenclature-citation-list><tp:nomenclature-citation><tp:taxon-name>Dasybranchus giganteus</tp:taxon-name><comment>: <xref ref-type="bibr" rid="B58">Moore 1909</xref>: 279.</comment></tp:nomenclature-citation><tp:nomenclature-citation><tp:taxon-name>Notomastus giganteus</tp:taxon-name><comment>: <xref ref-type="bibr" rid="B6">Berkeley and Berkeley 1941</xref>: 48.</comment></tp:nomenclature-citation><tp:nomenclature-citation><tp:taxon-name>Notomastus magnus</tp:taxon-name><comment>: <xref ref-type="bibr" rid="B43">Hartman 1947</xref>: 412, Pl.50, figs 1–6; 1961:35; 1963:63; 1969:401, figs 1–6; <xref ref-type="bibr" rid="B65">Reish 1963</xref>: 429; <xref ref-type="bibr" rid="B9">Blake 2000</xref>: 83, fig. 4.14.</comment></tp:nomenclature-citation></tp:nomenclature-citation-list></tp:nomenclature><tp:treatment-sec sec-type="Type locality"><title>Type locality.</title><p>USA: California, Tomales Bay.</p></tp:treatment-sec><tp:treatment-sec sec-type="Type material"><title>Type material.</title><p>(1)Paratype (LACM-POLY 0413) and 1 Paratype (LACM-POLY 2217).</p><!--PageBreak--></tp:treatment-sec><tp:treatment-sec sec-type="Material examined"><title>Material examined.</title><p>(6 specimens) Baja California Sur: Magdalena Bay [<named-content xmlns:xlink="http://www.w3.org/1999/xlink" content-type="dwc:verbatimCoordinates" xlink:type="simple">25°36'8"N, 112°0'8"W</named-content>] (1 specimen), 1.5 m, December 6 1996, Coll. JALG; Sonora: Puerto Peñasco, La Cholla Bay [<named-content xmlns:xlink="http://www.w3.org/1999/xlink" content-type="dwc:verbatimCoordinates" xlink:type="simple">31°20'37.8"N, 113°38'01.7"W</named-content>] (5 specimens), 1.5 m, August 7 2006, Coll. JALG and MEGG.</p></tp:treatment-sec><tp:treatment-sec sec-type="Records"><title>Records.</title><p>USA: California (<xref ref-type="bibr" rid="B58">Moore 1909</xref> as <italic><tp:taxon-name>Dasybranchus giganteus</tp:taxon-name></italic>; Berkeley &amp; Berkeley 1941 as <italic><tp:taxon-name>Notomastus giganteus</tp:taxon-name></italic>; <xref ref-type="bibr" rid="B43">Hartman 1947</xref>, 1961, <xref ref-type="bibr" rid="B45">1963</xref>, <xref ref-type="bibr" rid="B46">1969</xref>, <xref ref-type="bibr" rid="B9">Blake 2000</xref>) México: Western coast of Baja California Sur and Northern Gulf of California, Sonora (present study)</p></tp:treatment-sec></tp:taxon-treatment><tp:taxon-treatment><tp:treatment-meta><mixed-citation publication-type="journal"><person-group><name><surname>García-Garza</surname><given-names>María Elena</given-names></name><name><surname>León-González</surname><given-names>Jesús Angel De</given-names></name></person-group><article-title>Review of the Capitellidae (Annelida, Polychaeta) from the Eastern Tropical Pacific region,  with notes on selected species</article-title><source>Zookeys</source><day>3</day><month>12</month><year>2011</year><volume>2011</volume><issue>151</issue><fpage>17</fpage><lpage>52</lpage><pub-id pub-id-type="doi">10.3897/zookeys.151.1964</pub-id></mixed-citation></tp:treatment-meta><tp:nomenclature><tp:taxon-name>
                                <tp:taxon-name-part taxon-name-part-type="genus">Notomastus</tp:taxon-name-part>
                                <tp:taxon-name-part taxon-name-part-type="species">polyodon</tp:taxon-name-part>
                            <object-id xmlns:xlink="http://www.w3.org/1999/xlink" xlink:type="simple">http://species-id.net/wiki/Notomastus_polyodon</object-id>
                            </tp:taxon-name><tp:taxon-authority>Gallardo, 1968</tp:taxon-authority><tp:nomenclature-citation-list><tp:nomenclature-citation><tp:taxon-name>Notomastus polyodon</tp:taxon-name><comment> Gallardo, 1968: 120, Pl. 56 fig. 1– 4; <xref ref-type="bibr" rid="B40">Green 2002</xref>: 303, fig. 20.</comment></tp:nomenclature-citation><tp:nomenclature-citation><tp:taxon-name>Notomastus aberrans</tp:taxon-name><comment>? <italic>fide</italic><xref ref-type="bibr" rid="B24">de León-González 1994</xref>: 63.</comment></tp:nomenclature-citation></tp:nomenclature-citation-list></tp:nomenclature><tp:treatment-sec sec-type="Type locality"><title>Type locality.</title><p>South Viet Nam, Nha Trang Bay, Stn. 26411. Soft bottoms, intertidal zone.</p></tp:treatment-sec><tp:treatment-sec sec-type="Type material"><title>Type material.</title><p>Holotype (LACM-AHF POLY 0301)</p></tp:treatment-sec><tp:treatment-sec sec-type="Material examined"><title>Material examined.</title><p>(59 specimens) Baja California Sur: west coast, Stn.A-3 (UANL-0038) [<named-content xmlns:xlink="http://www.w3.org/1999/xlink" content-type="dwc:verbatimCoordinates" xlink:type="simple">24°11.4'N, 111°23.5'W</named-content>] (1 specimen), 74 m, June 17 1987, Coll. JALG.Baja California Sur: La Paz Bay, Caleritas beach (1 specimen), Stn. Ca-29 N-8, November 29 1986, Coll. JRB-Z; Ensenada de La Paz (UANL-6521), Stn. 1 [<named-content xmlns:xlink="http://www.w3.org/1999/xlink" content-type="dwc:verbatimCoordinates" xlink:type="simple">24°06'50.3"N, 110°25'12.0"W</named-content>] (1 specimen); (UANL-6522), Stn. 4 [<named-content xmlns:xlink="http://www.w3.org/1999/xlink" content-type="dwc:verbatimCoordinates" xlink:type="simple">24°08'29.9"N, 110°21'08.7"W</named-content>] (2 specimen); (UANL-6523), Stn. 6 [<named-content xmlns:xlink="http://www.w3.org/1999/xlink" content-type="dwc:verbatimCoordinates" xlink:type="simple">24°09'59.8"N, 110°19'37.5"W</named-content>] (1 specimen); (UANL 6524), Stn. 7 [<named-content xmlns:xlink="http://www.w3.org/1999/xlink" content-type="dwc:verbatimCoordinates" xlink:type="simple">24°09'00.0"N, 110°21'38.0"W</named-content>) (1 specimen); (UANL-6525), Stn. 8 [<named-content xmlns:xlink="http://www.w3.org/1999/xlink" content-type="dwc:verbatimCoordinates" xlink:type="simple">24°09'50.7"N, 110°23'35.9"W</named-content>] (3 specimens); (UANL-6526), Stn. 9 [<named-content xmlns:xlink="http://www.w3.org/1999/xlink" content-type="dwc:verbatimCoordinates" xlink:type="simple">24°10'13.9"N, 110°24'26.2"W</named-content>] (3 specimens); (UANL-6527), Stn. 10 [<named-content xmlns:xlink="http://www.w3.org/1999/xlink" content-type="dwc:verbatimCoordinates" xlink:type="simple">24°09'55.1"N, 110°25'39.6"W</named-content>] (7 specimens); (UANL-6528), Stn. 11 [<named-content xmlns:xlink="http://www.w3.org/1999/xlink" content-type="dwc:verbatimCoordinates" xlink:type="simple">24°08'28.9"N, 110°25'41.9"W</named-content>] (2 specimens), 0.15 m, Coll. DHV; Balandra beach (UANL-6529) [<named-content xmlns:xlink="http://www.w3.org/1999/xlink" content-type="dwc:verbatimCoordinates" xlink:type="simple">24°19'18.1"N, 110°19'29.4"W</named-content>] (3 specimens), August 1 2006; Concepción Bay, Santispac beach (UANL 6530) [<named-content xmlns:xlink="http://www.w3.org/1999/xlink" content-type="dwc:verbatimCoordinates" xlink:type="simple">26°45'45.3"N, 111°53'30.0"W</named-content>] (1 specimen), 1 m, June 26 2005, Coll. MEGG and JALG; El Quemadito beach, (UANL-6531) [<named-content xmlns:xlink="http://www.w3.org/1999/xlink" content-type="dwc:verbatimCoordinates" xlink:type="simple">26°45'33.1"N, 111°52'36.5"W</named-content>] (14 specimens), 1 m, June 26 2005, Coll. MEGG and JALG; Sonora: Puerto Peñasco, La Cholla Bay (UANL-6532) [<named-content xmlns:xlink="http://www.w3.org/1999/xlink" content-type="dwc:verbatimCoordinates" xlink:type="simple">31°20'37.8"N, 113°38'01.7"W</named-content>] (2 specimens), 1 m, June 29 2005. Sinaloa: Mazatlán, Punta Cerritos beach (UANL -6533) [<named-content xmlns:xlink="http://www.w3.org/1999/xlink" content-type="dwc:verbatimCoordinates" xlink:type="simple">23°18'28.6"N, 106°27'21.3"W</named-content>] (21 specimens), 0.50 m, May 22 2006, Coll. JALG and MEGG; Estero de Urías (UANL-6534)[<named-content xmlns:xlink="http://www.w3.org/1999/xlink" content-type="dwc:verbatimCoordinates" xlink:type="simple">23°12'00"N, 106°23'00"W</named-content>] (13 specimens), 0.50 m, January 1979, Coll. A.R.</p></tp:treatment-sec><tp:treatment-sec sec-type="Records"><title>Records.</title><p>South Viet Nam (<xref ref-type="bibr" rid="B36">Gallardo 1968</xref>). Andaman Sea (<xref ref-type="bibr" rid="B40">Green 2002</xref>). México:Western Coast of Baja California Sur (<xref ref-type="bibr" rid="B24">de León-González 1994</xref>); Baja California (Gulf of California), Sonora, Sinaloa (material reported in this study).</p></tp:treatment-sec><tp:treatment-sec sec-type="Remarks"><title>Remarks.</title><p><italic><tp:taxon-name>Notomastus polyodon</tp:taxon-name></italic> was previously known only from the western Pacific, this is the first formal record from the eastern Pacific.</p></tp:treatment-sec></tp:taxon-treatment><tp:taxon-treatment><tp:treatment-meta><mixed-citation publication-type="journal"><person-group><name><surname>García-Garza</surname><given-names>María Elena</given-names></name><name><surname>León-González</surname><given-names>Jesús Angel De</given-names></name></person-group><article-title>Review of the Capitellidae (Annelida, Polychaeta) from the Eastern Tropical Pacific region,  with notes on selected species</article-title><source>Zookeys</source><day>3</day><month>12</month><year>2011</year><volume>2011</volume><issue>151</issue><fpage>17</fpage><lpage>52</lpage><pub-id pub-id-type="doi">10.3897/zookeys.151.1964</pub-id></mixed-citation></tp:treatment-meta><tp:nomenclature><tp:taxon-name>
                                <tp:taxon-name-part taxon-name-part-type="genus">Notomastus</tp:taxon-name-part>
                                <tp:taxon-name-part taxon-name-part-type="species">precocis</tp:taxon-name-part>
                            <object-id xmlns:xlink="http://www.w3.org/1999/xlink" xlink:type="simple">http://species-id.net/wiki/Notomastus_precocis</object-id>
                            </tp:taxon-name><tp:taxon-authority>Hartman, 1960</tp:taxon-authority><tp:nomenclature-citation-list><tp:nomenclature-citation><tp:taxon-name>Notomastus precocis</tp:taxon-name><comment> Hartman, 1960: 139; 1969: 403; <xref ref-type="bibr" rid="B29">Fauchald 1972</xref>: 251.</comment></tp:nomenclature-citation></tp:nomenclature-citation-list></tp:nomenclature><tp:treatment-sec sec-type="Type locality"><title>Type locality.</title><p>USA: Santa Catalina Gulf, 1400-2000m.</p></tp:treatment-sec><tp:treatment-sec sec-type="Type material"><title>Type material.</title><p>Holotype (LACM-AHF POLY 0416).</p></tp:treatment-sec><tp:treatment-sec sec-type="Material examined"><title>Material examined.</title><p>(6 specimens)Baja California Sur: Natividad Island Stn. 7358 [<named-content xmlns:xlink="http://www.w3.org/1999/xlink" content-type="dwc:verbatimCoordinates" xlink:type="simple">27°35'45"N, 115°08'30"W</named-content> to <named-content xmlns:xlink="http://www.w3.org/1999/xlink" content-type="dwc:verbatimCoordinates" xlink:type="simple">27°32'15"N, 115°05'00"W</named-content>] (3 specimens), 182–201 m, April 21 1961; Jalisco: Cabo Corrientes, Stn. 13754 [<named-content xmlns:xlink="http://www.w3.org/1999/xlink" content-type="dwc:verbatimCoordinates" xlink:type="simple">19°41'15"N, 105°53'00"W</named-content>] (2 specimens), 365 m, January 18, 1970; Nayarit: Punta Piedras, Stn. 13767 [<named-content xmlns:xlink="http://www.w3.org/1999/xlink" content-type="dwc:verbatimCoordinates" xlink:type="simple">21°54'30"N, 106°50'00"W</named-content>] (1specimen), 246 m January 20 1970.</p></tp:treatment-sec><tp:treatment-sec sec-type="Records"><title>Records.</title><p>USA: California (<xref ref-type="bibr" rid="B44">Hartman 1960</xref>). México: Baja California, Jalisco, Nayarit in the slope zone (<xref ref-type="bibr" rid="B29">Fauchald 1972</xref>).</p></tp:treatment-sec></tp:taxon-treatment><tp:taxon-treatment><tp:treatment-meta><mixed-citation publication-type="journal"><person-group><name><surname>García-Garza</surname><given-names>María Elena</given-names></name><name><surname>León-González</surname><given-names>Jesús Angel De</given-names></name></person-group><article-title>Review of the Capitellidae (Annelida, Polychaeta) from the Eastern Tropical Pacific region,  with notes on selected species</article-title><source>Zookeys</source><day>3</day><month>12</month><year>2011</year><volume>2011</volume><issue>151</issue><fpage>17</fpage><lpage>52</lpage><pub-id pub-id-type="doi">10.3897/zookeys.151.1964</pub-id></mixed-citation></tp:treatment-meta><tp:nomenclature><tp:taxon-name>
                                <tp:taxon-name-part taxon-name-part-type="genus">Notomastus</tp:taxon-name-part>
                                <tp:taxon-name-part taxon-name-part-type="species">sonorae</tp:taxon-name-part>
                            <object-id xmlns:xlink="http://www.w3.org/1999/xlink" xlink:type="simple">http://species-id.net/wiki/Notomastus_sonorae</object-id>
                            </tp:taxon-name><tp:taxon-authority>Kudenov, 1975</tp:taxon-authority><tp:nomenclature-citation-list><tp:nomenclature-citation><tp:taxon-name>Notomastus (Notomastus) sonorae</tp:taxon-name><comment> Kudenov, 1975: 221, figs 35–39.</comment></tp:nomenclature-citation></tp:nomenclature-citation-list></tp:nomenclature><tp:treatment-sec sec-type="Type locality"><title>Type locality.</title><p>Sonora, La Cholla Bay, Puerto Peñasco, march 28 1971. Intertidal, in sediments with fine sand.</p></tp:treatment-sec><tp:treatment-sec sec-type="Type material"><title>Type material.</title><p>Holotype (LACM-AHF POLY 1113).</p></tp:treatment-sec><tp:treatment-sec sec-type="Material examined"><title>Material examined.</title><p>(11 specimens) Sonora: Puerto Peñasco, La Cholla Bay (UANL- 6536) [<named-content xmlns:xlink="http://www.w3.org/1999/xlink" content-type="dwc:verbatimCoordinates" xlink:type="simple">31°20'37.8"N, 113°38'01.7"W</named-content>], 1 m, June 29 2005, Coll. JALG and MEGG.</p></tp:treatment-sec><tp:treatment-sec sec-type="Records"><title>Records.</title><p>México: Sonora, (<xref ref-type="bibr" rid="B54">Kudenov 1975</xref>).</p></tp:treatment-sec></tp:taxon-treatment><tp:taxon-treatment><tp:treatment-meta><mixed-citation publication-type="journal"><person-group><name><surname>García-Garza</surname><given-names>María Elena</given-names></name><name><surname>León-González</surname><given-names>Jesús Angel De</given-names></name></person-group><article-title>Review of the Capitellidae (Annelida, Polychaeta) from the Eastern Tropical Pacific region,  with notes on selected species</article-title><source>Zookeys</source><day>3</day><month>12</month><year>2011</year><volume>2011</volume><issue>151</issue><fpage>17</fpage><lpage>52</lpage><pub-id pub-id-type="doi">10.3897/zookeys.151.1964</pub-id></mixed-citation></tp:treatment-meta><tp:nomenclature><tp:taxon-name>
                                <tp:taxon-name-part taxon-name-part-type="genus">Notomastus</tp:taxon-name-part>
                                <tp:taxon-name-part taxon-name-part-type="species">tenuis</tp:taxon-name-part>
                            <object-id xmlns:xlink="http://www.w3.org/1999/xlink" xlink:type="simple">http://species-id.net/wiki/Notomastus_tenuis</object-id>
                            </tp:taxon-name><tp:taxon-authority>Moore, 1909</tp:taxon-authority><tp:nomenclature-citation-list><tp:nomenclature-citation><tp:taxon-name>Notomastus tenuis</tp:taxon-name><comment> Moore, 1909: 277, Pl. 9, fig. 55; <xref ref-type="bibr" rid="B43">Hartman 1947</xref>: 420; <xref ref-type="bibr" rid="B8">Berkeley and Berkeley 1952</xref>: 103; <xref ref-type="bibr" rid="B9">Blake 2000</xref>: 85, figs 4.15; <xref ref-type="bibr" rid="B22">Dean 2001</xref>: 81; <xref ref-type="bibr" rid="B23">2004</xref>: 147; <xref ref-type="bibr" rid="B49">Hernández-Alcántara and Solís-Weiss 1998</xref>: 712; <xref ref-type="bibr" rid="B51">2003</xref>: 4.</comment></tp:nomenclature-citation><tp:nomenclature-citation><tp:taxon-name>Eisigella tenuis</tp:taxon-name><comment> Berkeley &amp; Berkeley, 1942: 198.</comment></tp:nomenclature-citation><tp:nomenclature-citation><tp:taxon-name>Notomastus (Clistomastus) tenuis</tp:taxon-name><comment><xref ref-type="bibr" rid="B46">Hartman 1969</xref>: 397, figs 1–5; <xref ref-type="bibr" rid="B66">Reish 1968</xref>:89; <xref ref-type="bibr" rid="B54">Kudenov 1975</xref>: 220; <xref ref-type="bibr" rid="B12">Calderón-Aguilera and Jorajuria-Corbo 1986</xref>: 55, fig. 8 a–c.</comment></tp:nomenclature-citation><tp:nomenclature-citation><tp:taxon-name>Notomastus? tenuis</tp:taxon-name><comment> Ewing, 1984a: 14.26.</comment></tp:nomenclature-citation></tp:nomenclature-citation-list></tp:nomenclature><tp:treatment-sec sec-type="Type locality"><title>Type locality.</title><p>San Diego, California, USA, 1902-1903, intertidal. Coll. E. C. Starks.</p></tp:treatment-sec><tp:treatment-sec sec-type="Type material"><title>Type material.</title><p>Holotype (CAS-019718).</p><!--PageBreak--></tp:treatment-sec><tp:treatment-sec sec-type="Material examined"><title>Material examined.</title><p>(80 specimens)California: Anaheim Slough Collections: (LACM-AHF), Stn. 903-38 (7 specimens), December 5 1938; (5 specimens), Stn. 905–38, December 7 1938; (2 specimens), Mission Bay, Stn. 1211–38; Baja California: Las Animas Island (LACM-AHF), Stn. F3893-11831 [<named-content xmlns:xlink="http://www.w3.org/1999/xlink" content-type="dwc:verbatimCoordinates" xlink:type="simple">28°41'30"N, 113°02'00"W</named-content>] (1 specimen), 207 m, December 1 1967, Coll. VELERO IV; Baja California Sur: (LACM-AHF), Cabo Falso, Stn. F4285-13774 [<named-content xmlns:xlink="http://www.w3.org/1999/xlink" content-type="dwc:verbatimCoordinates" xlink:type="simple">22°35'00"N, 109°35'00"W</named-content>] (1 specimen), 426.72 m, January 22 1970, Coll. VELERO IV; Sonora, Punta Arboleda (ICMyL-UNAM), Stn. 15 [<named-content xmlns:xlink="http://www.w3.org/1999/xlink" content-type="dwc:verbatimCoordinates" xlink:type="simple">26°51.1'N, 110°06.5'W</named-content>] (13 specimens), 49.8 m, March 12 1985, Coll. PHA; Estero Tastiota (ICMyL-UNAM), Stn. 48 [<named-content xmlns:xlink="http://www.w3.org/1999/xlink" content-type="dwc:verbatimCoordinates" xlink:type="simple">28°16.4'N, 111°36.6'W</named-content>] (5 specimens), 60.2 m, March 18 1985, Coll. PHA; Sinaloa: El Fuerte River (ICMyL-UNAM), Stn. 52 [<named-content xmlns:xlink="http://www.w3.org/1999/xlink" content-type="dwc:verbatimCoordinates" xlink:type="simple">25°39.9'N, 109°28.6'W</named-content>] (5 specimens), 28.6 m, March 20 1985, Coll. PHA; Santa María Bay (ICMyL-UNAM), Stn. 3 [<named-content xmlns:xlink="http://www.w3.org/1999/xlink" content-type="dwc:verbatimCoordinates" xlink:type="simple">25°02.4'N, 108°31.7'W</named-content>] (1 specimen), 32 m March 10 1985 ; Stn. 05 [<named-content xmlns:xlink="http://www.w3.org/1999/xlink" content-type="dwc:verbatimCoordinates" xlink:type="simple">24°54.6'N, 108°45.3'W</named-content>] (5 specimens), 120 m, March 10 1985; Jalisco: Cabo Corrientes (LACM-AHF), Stn. F4205-13756 [<named-content xmlns:xlink="http://www.w3.org/1999/xlink" content-type="dwc:verbatimCoordinates" xlink:type="simple">19°51'30"N, 105°58'00"W</named-content>] (1 specimen), 426.72 m January 18 1970, Coll. VELERO IV. Nayarit: Punta Piedras, San Juanito Island (LACM-AHF), Stn. F4296-13768 [<named-content xmlns:xlink="http://www.w3.org/1999/xlink" content-type="dwc:verbatimCoordinates" xlink:type="simple">21°53'00"N, 106°50'00"W</named-content>] (1 specimen), 256 m January 20 1970, Coll. VELERO IV; North Rock Consag (ICMyL-UNAM), Stn. 38 [<named-content xmlns:xlink="http://www.w3.org/1999/xlink" content-type="dwc:verbatimCoordinates" xlink:type="simple">31°08.3'N, 114°13.3'W</named-content>] (4 specimens), 71.9 m March 16 1985; Stn. 39 [<named-content xmlns:xlink="http://www.w3.org/1999/xlink" content-type="dwc:verbatimCoordinates" xlink:type="simple">30°59.4'N, 114°04.1'W</named-content>] (12 specimens), 106.4 m, March 16 1985, Coll. PHA.</p></tp:treatment-sec><tp:treatment-sec sec-type="Records"><title>Records.</title><p>USA: California (<xref ref-type="bibr" rid="B58">Moore 1909</xref>, Hartaman 1947, <xref ref-type="bibr" rid="B8">Berkeley and Berkeley 1952</xref>, <xref ref-type="bibr" rid="B9">Blake 2000</xref>), Costa Rica (<xref ref-type="bibr" rid="B22">Dean 2001</xref>, <xref ref-type="bibr" rid="B23">2004</xref>).</p></tp:treatment-sec><tp:treatment-sec sec-type="Remarks"><title>Remarks.</title><p> <italic><tp:taxon-name>Notomastus tenuis</tp:taxon-name></italic> was described from California by <xref ref-type="bibr" rid="B58">Moore (1909)</xref>. <xref ref-type="bibr" rid="B29">Fauchald (1972)</xref> reported it from Baja California, Baja California Sur, Nayarit and Jalisco while <xref ref-type="bibr" rid="B49">Hernández-Alcántara and Solís-Weiss (1998)</xref> reported it from the Gulf of California. Examination of specimens of both author's collections indicated that they were actually <italic><tp:taxon-name>Notomastus hemipodus</tp:taxon-name></italic> Hartman, 1945. The report by <xref ref-type="bibr" rid="B12">Calderón-Aguilera and Jorajuria-Corbo (1986)</xref> for San Quintín Bay seems to be incorrect, as the description and illustrations do not correspond to <italic><tp:taxon-name>Notomastus tenuis</tp:taxon-name></italic>. The records of <italic><tp:taxon-name>Notomastus tenuis</tp:taxon-name></italic> from western of México are therefore considered doubtful.</p></tp:treatment-sec></tp:taxon-treatment><ref-list><ref id="B20"><mixed-citation xmlns:xlink="http://www.w3.org/1999/xlink" xlink:type="simple"><person-group><name name-style="western"><surname>Day</surname><given-names>JH</given-names></name></person-group> (<year>1967</year>)<article-title> A monograph on the Polychaeta of Southern Africa.</article-title><source>British Museum of Natural History Publications </source><volume>656</volume>: <fpage>1</fpage>-<lpage>878</lpage>.</mixed-citation></ref><ref id="B24"><mixed-citation xmlns:xlink="http://www.w3.org/1999/xlink" xlink:type="simple"><person-group><name name-style="western"><surname>de León-González</surname><given-names>JA</given-names></name></person-group> (<year>1994</year>)<source> Poliquetos (Annelida: Polychaeta) de la Plataforma Continental de la Costa Oeste de Baja California Sur, México. Taxonomía, hábitos alimenticios y distribución. Tesis Maestría, México: Instituto Politécnico Nacional.</source></mixed-citation></ref><ref id="B18"><mixed-citation xmlns:xlink="http://www.w3.org/1999/xlink" xlink:type="simple"><person-group><name name-style="western"><surname>Day</surname><given-names>JH</given-names></name></person-group> (<year>1957</year>)<article-title> The polychaeta of South Africa Part 4: New species from Natal and Mocambique.</article-title><source>Annals of the Natal Museum </source><volume>14</volume>: <fpage>59</fpage>-<lpage>129</lpage>.</mixed-citation></ref><ref id="B29"><mixed-citation xmlns:xlink="http://www.w3.org/1999/xlink" xlink:type="simple"><person-group><name name-style="western"><surname>Fauchald</surname><given-names>K</given-names></name></person-group> (<year>1972</year>)<source> Benthic polychaetous annelids from deep water off Western Mexico and adjacent areas in the Eastern Pacific Ocean. Allan Hancock Foundation University of Southern California 7:1–155 pp.</source></mixed-citation></ref><ref id="B26"><mixed-citation xmlns:xlink="http://www.w3.org/1999/xlink" xlink:type="simple"><person-group><name name-style="western"><surname>Ewing</surname><given-names>RM</given-names></name></person-group> (<year>1984a</year>)<article-title> Chapter 14 Capitellidae.</article-title> In: <person-group><name name-style="western"><surname>Uebelacker</surname><given-names>JM</given-names></name><name name-style="western"><surname>Johnson</surname><given-names>PG</given-names></name><name name-style="western"><surname>Barry A Vittor</surname><given-names>Associates</given-names></name></person-group> (<role>Eds</role>). <issue-title> Taxonomic Guide to the Polychaetes of the Northern Gulf of Mexico. Vol.</issue-title><volume>2</volume>: <fpage>14</fpage>–<lpage>47</lpage>. Inc. Mobile, Alabama, 47.</mixed-citation></ref><ref id="B48"><mixed-citation xmlns:xlink="http://www.w3.org/1999/xlink" xlink:type="simple"><person-group><name name-style="western"><surname>Hernández-Alcántara</surname><given-names>P</given-names></name><name name-style="western"><surname>Solís-Weiss</surname><given-names>V</given-names></name></person-group> (<year>1993</year>)<article-title> New record of sedentariate polychaetous annelids from the continental shelf of the Gulf of California.</article-title><source>Bulletin of Marine Science </source><volume>53</volume>: <fpage>1027</fpage>-<lpage>1041</lpage>.</mixed-citation></ref><ref id="B49"><mixed-citation xmlns:xlink="http://www.w3.org/1999/xlink" xlink:type="simple"><person-group><name name-style="western"><surname>Hernández-Alcántara</surname><given-names>P</given-names></name><name name-style="western"><surname>Solís-Weiss</surname><given-names>V</given-names></name></person-group> (<year>1998</year>)<article-title> Capitellids (Polychaeta: Capitellidae) from the continental shelf of 	the Gulf of California, with the description of a new species, <italic>Notomastus angelicae</italic>.</article-title><source>Proceedings of the Biological Society of Washington, </source><volume>111</volume>: <fpage>708</fpage>-<lpage>719</lpage>.</mixed-citation></ref><ref id="B50"><mixed-citation xmlns:xlink="http://www.w3.org/1999/xlink" xlink:type="simple"><person-group><name name-style="western"><surname>Hernández-Alcántara</surname><given-names>P</given-names></name><name name-style="western"><surname>Solís-Weiss</surname><given-names>V</given-names></name></person-group> (<year>1999</year>)<article-title> Systematics and distribution of the polychaetes (Annelida: Polychaeta) from the sublittoral zone in the Gulf of California.</article-title><source>Oceánides </source><volume>13</volume>: <fpage>25</fpage>-<lpage>38</lpage>.</mixed-citation></ref><ref id="B21"><mixed-citation xmlns:xlink="http://www.w3.org/1999/xlink" xlink:type="simple"><person-group><name name-style="western"><surname>Day</surname><given-names>JH</given-names></name></person-group> (<year>1973</year>)<source> New Polychaeta from Beaufort, with a key to all species recorded from North Carolina. NOAA. Technical Report NMFS Circ 375:153.</source></mixed-citation></ref><ref id="B9"><mixed-citation xmlns:xlink="http://www.w3.org/1999/xlink" xlink:type="simple"><person-group><name name-style="western"><surname>Blake</surname><given-names>JA</given-names></name></person-group> (<year>2000</year>)<article-title> Family Capitellidae Grube, 1862</article-title> In: <person-group><name name-style="western"><surname>Blake</surname><given-names>JA</given-names></name><name name-style="western"><surname>Hilbig</surname><given-names>B</given-names></name><name name-style="western"><surname>Scott</surname><given-names>PV</given-names></name></person-group> (<role>Eds</role>). <issue-title>Taxonomic Atlas of the Benthic Fauna of the Santa Maria Basin and the Western Santa Barbara Channel.</issue-title><source>Volumen 7. The Annelida Part 4, Polychaeta: Flabelligeridae to Sternaspidae: Santa Barbara Museum of Natural History, California</source>: <fpage>47</fpage>-<lpage>96</lpage>.</mixed-citation></ref><ref id="B22"><mixed-citation xmlns:xlink="http://www.w3.org/1999/xlink" xlink:type="simple"><person-group><name name-style="western"><surname>Dean</surname><given-names>HK</given-names></name></person-group> (<year>2001</year>)<article-title> Capitellidae (Annelida: Polychaeta) from the Pacific Coast of Costa Rica.</article-title><source>Revista de Biología Tropical </source><volume>2</volume>: <fpage>69</fpage>-<lpage>84</lpage>.</mixed-citation></ref><ref id="B23"><mixed-citation xmlns:xlink="http://www.w3.org/1999/xlink" xlink:type="simple"><person-group><name name-style="western"><surname>Dean</surname><given-names>HK</given-names></name></person-group> (<year>2004</year>)<article-title> Marine biodiversity of Costa Rica: Class Polychaeta (Annelida). Revista de Biología Tropical 52 suppl.</article-title><volume>2</volume>: <fpage>131</fpage>-<lpage>181</lpage>.</mixed-citation></ref><ref id="B51"><mixed-citation xmlns:xlink="http://www.w3.org/1999/xlink" xlink:type="simple"><person-group><name name-style="western"><surname>Hernández-Alcántara</surname><given-names>P</given-names></name><name name-style="western"><surname>Solís-Weiss</surname><given-names>V</given-names></name></person-group> (<year>2003</year>)<article-title> Comented Checklist of the Polychaetes (Annelida: Polychaeta) from Areas Adjacent to Islands of the Mexican Pacific and Gulf of California.</article-title><source>Southern California Academy of Sciences </source><volume>102</volume>: <fpage>1</fpage>-<lpage>16</lpage>.</mixed-citation></ref><ref id="B43"><mixed-citation xmlns:xlink="http://www.w3.org/1999/xlink" xlink:type="simple"><person-group><name name-style="western"><surname>Hartman</surname><given-names>O</given-names></name></person-group> (<year>1947</year>)<article-title> Polychaetous annelids Part VII. Capitellidae.</article-title><source>Allan Hancock Pacific Expeditions, California </source><volume>10</volume>: <fpage>391</fpage>-<lpage>481</lpage>.</mixed-citation></ref><ref id="B46"><mixed-citation xmlns:xlink="http://www.w3.org/1999/xlink" xlink:type="simple"><person-group><name name-style="western"><surname>Hartman</surname><given-names>O</given-names></name></person-group> (<year>1969</year>)<source> Atlas of the Sedentariate polychaetous annelids from California.</source><publisher-name>Allan Hancock Foundation</publisher-name>, <publisher-loc>University of Southern California</publisher-loc>, <lpage>812</lpage> pp.</mixed-citation></ref><ref id="B31"><mixed-citation xmlns:xlink="http://www.w3.org/1999/xlink" xlink:type="simple"><person-group><name name-style="western"><surname>Fauvel</surname><given-names>P</given-names></name></person-group> (<year>1927</year>)<source> Polychètes Sedentaires &amp; Addenda aux Polychètes Errantes. Faune de France. Fédération Française des Sociétés de Science Naturel 16: 1- 494 pp.</source></mixed-citation></ref><ref id="B78"><mixed-citation xmlns:xlink="http://www.w3.org/1999/xlink" xlink:type="simple"><person-group><name name-style="western"><surname>Wesenberg-Lund</surname><given-names>E</given-names></name></person-group> (<year>1949</year>)<source> Polychaetes of the Iranian Gulf. In: Jessen K, Sparck R (Eds) Danish Scientific Investigations in Iran: Munskgaard, 247-400.</source></mixed-citation></ref><ref id="B19"><mixed-citation xmlns:xlink="http://www.w3.org/1999/xlink" xlink:type="simple"><person-group><name name-style="western"><surname>Day</surname><given-names>JH</given-names></name></person-group> (<year>1961</year>)<article-title> The polychaete fauna of South Africa. Part 6. Sedentary species dredged off Cape coasts with a few records from shores.</article-title><source>Journal of the Linnean Society Zoology </source><volume>44</volume>: <fpage>436</fpage>-<lpage>560</lpage>.</mixed-citation></ref><ref id="B36"><mixed-citation xmlns:xlink="http://www.w3.org/1999/xlink" xlink:type="simple"><person-group><name name-style="western"><surname>Gallardo</surname><given-names>VA</given-names></name></person-group> (<year>1968</year>)<source> Polychaeta from the Bay of Nha Trang, South Viet Nam. In: NAGA Report Volume 4 Part 3, Scientific Results of Marine Investigations of the South China Sea and Gulf of Thailand 1959–1961. The University of California, Scripps Institution of Oceanography La Jolla, California 35–279 pp.</source></mixed-citation></ref><ref id="B74"><mixed-citation xmlns:xlink="http://www.w3.org/1999/xlink" xlink:type="simple"><person-group><name name-style="western"><surname>Thomassin</surname><given-names>BA</given-names></name></person-group> (<year>1970</year>)<article-title> Contribution a l'étude des polychètes de la région de Tuléar (S.W. de Madagascar) II. quelques Aphroditidae des sables coralliens.</article-title><source>Recueil des Travaux de la Station Marine d'Endoume Fasc </source><volume>10</volume>: <fpage>47</fpage>-<lpage>69</lpage>.</mixed-citation></ref><ref id="B73"><mixed-citation xmlns:xlink="http://www.w3.org/1999/xlink" xlink:type="simple"><person-group><name name-style="western"><surname>Sars</surname><given-names>M</given-names></name></person-group> (<year>1851</year>)<article-title> Beretning om en i Sommeren 1849 foretagen zoologisk Reise i Lofoten og Finmarken.</article-title><source>Nyt Magasin for Naturvidenskapene </source><volume>6</volume>: <fpage>121</fpage>-<lpage>211</lpage>.</mixed-citation></ref><ref id="B5"><mixed-citation xmlns:xlink="http://www.w3.org/1999/xlink" xlink:type="simple"><person-group><name name-style="western"><surname>Berkeley</surname><given-names>E</given-names></name><name name-style="western"><surname>Berkeley</surname><given-names>C</given-names></name></person-group> (<year>1932</year>)<source> Some Capitellidae (Polychaeta) from the northeast Pacific with a description of a new genus. Proceedings of the Zoological Society of London 669–675.</source></mixed-citation></ref><ref id="B3"><mixed-citation xmlns:xlink="http://www.w3.org/1999/xlink" xlink:type="simple"><person-group><name name-style="western"><surname>Bastida-Zavala</surname><given-names>JR</given-names></name></person-group> (<year>1993</year>)<article-title> Taxonomía y composición biogeográfica de los poliquetos (Annelida: Polychaeta) de la Bahía de La Paz B.C.S., México.</article-title><source>Revista de Investigación Científica </source><volume>4</volume>: <fpage>11</fpage>-<lpage>39</lpage>.</mixed-citation></ref><ref id="B16"><mixed-citation xmlns:xlink="http://www.w3.org/1999/xlink" xlink:type="simple"><person-group><name name-style="western"><surname>Claparède</surname><given-names>E</given-names></name></person-group> (<year>1870</year>)<article-title> Les Annélides Chétopodes du Golfe de Naples.</article-title><source>Memories de la Societé Physique de Genéve, </source><volume>20</volume>: <fpage>1</fpage>-<lpage>225</lpage>.</mixed-citation></ref><ref id="B54"><mixed-citation xmlns:xlink="http://www.w3.org/1999/xlink" xlink:type="simple"><person-group><name name-style="western"><surname>Kudenov</surname><given-names>JD</given-names></name></person-group> (<year>1975</year>)<article-title> Sedentary polychaetes from the Gulf of California.</article-title><source>Journal of Natural History </source><volume>9</volume>: <fpage>205</fpage>-<lpage>31</lpage>. <ext-link ext-link-type="uri" xlink:href="http://dx.doi.org/10.1080/00222937500770131" xlink:type="simple">doi: 10.1080/00222937500770131</ext-link></mixed-citation></ref><ref id="B58"><mixed-citation xmlns:xlink="http://www.w3.org/1999/xlink" xlink:type="simple"><person-group><name name-style="western"><surname>Moore</surname><given-names>JP</given-names></name></person-group> (<year>1909</year>)<article-title> Polychaetous annelids from Monterey Bay and San Diego Bay, California.</article-title><source>Proceeding of the Zoological Society of London </source><volume>61</volume>: <fpage>235</fpage>-<lpage>295</lpage>.</mixed-citation></ref><ref id="B6"><mixed-citation xmlns:xlink="http://www.w3.org/1999/xlink" xlink:type="simple"><person-group><name name-style="western"><surname>Berkeley</surname><given-names>E</given-names></name><name name-style="western"><surname>Berkeley</surname><given-names>C</given-names></name></person-group> (<year>1941</year>)<article-title> On a collection of Polychaeta from southern California.</article-title><source>Bulletin of the Southern California Academy of Science </source><volume>40</volume>: <fpage>16</fpage>-<lpage>60</lpage>.</mixed-citation></ref><ref id="B65"><mixed-citation xmlns:xlink="http://www.w3.org/1999/xlink" xlink:type="simple"><person-group><name name-style="western"><surname>Reish</surname><given-names>DJ</given-names></name></person-group> (<year>1963</year>)<article-title> A quantitative study of the benthic polychaetous annelids of Bahía de San Quintín, Baja California.</article-title><source>Pacific Naturalist </source><volume>3</volume>: <fpage>401</fpage>-<lpage>436</lpage>.</mixed-citation></ref><ref id="B45"><mixed-citation xmlns:xlink="http://www.w3.org/1999/xlink" xlink:type="simple"><person-group><name name-style="western"><surname>Hartman</surname><given-names>O</given-names></name></person-group> (<year>1963</year>)<article-title> Submarine canyons of Southern California, 3. Systematics: Polychaetes.</article-title><source>Allan Hancock Pacific Expeditions, California </source><volume>27</volume>: <fpage>1</fpage>-<lpage>93</lpage>.</mixed-citation></ref><ref id="B40"><mixed-citation xmlns:xlink="http://www.w3.org/1999/xlink" xlink:type="simple"><person-group><name name-style="western"><surname>Green</surname><given-names>KD</given-names></name></person-group> (<year>2002</year>)<source> Capitellidae (Polychaeta) from the Andaman Sea. In: Eibye-Jacobsen, D (Eds) Proceedings of the International Workshop on the Polychaetes of the Andaman Sea. Phuket Marine Biological Center, Department of Fisheries, Thailand, 3 June - 27 August, 1997. Phuket Marine Biological Center Special Publication 249–344.</source></mixed-citation></ref><ref id="B44"><mixed-citation xmlns:xlink="http://www.w3.org/1999/xlink" xlink:type="simple"><person-group><name name-style="western"><surname>Hartman</surname><given-names>O</given-names></name></person-group> (<year>1960</year>)<article-title> Systematic account of some marine invertebrate animals from the deep basins off southern California.</article-title><source>Allan Hancock Pacific Expeditions, California </source><volume>22</volume>: <fpage>69</fpage>-<lpage>215</lpage>.</mixed-citation></ref><ref id="B8"><mixed-citation xmlns:xlink="http://www.w3.org/1999/xlink" xlink:type="simple"><person-group><name name-style="western"><surname>Berkeley</surname><given-names>E</given-names></name><name name-style="western"><surname>Berkeley</surname><given-names>C</given-names></name></person-group> (<year>1952</year>)<article-title> Annelida Poychaeta Sedentaria.</article-title><source>Canadian Pacific Fauna Fisheries Research Board of Canada </source><volume>2</volume>: <fpage>1</fpage>-<lpage>139</lpage>.</mixed-citation></ref><ref id="B66"><mixed-citation xmlns:xlink="http://www.w3.org/1999/xlink" xlink:type="simple"><person-group><name name-style="western"><surname>Reish</surname><given-names>DJ</given-names></name></person-group> (<year>1968</year>)<article-title> A biological survey of Bahía de Los Angeles, Gulf of California, Mexico, Benthic polychaetous annelids. Transactions of the San.</article-title><source>Diego Society of Natural History </source><volume>15</volume>: <fpage>67</fpage>-<lpage>106</lpage>.</mixed-citation></ref><ref id="B12"><mixed-citation xmlns:xlink="http://www.w3.org/1999/xlink" xlink:type="simple"><person-group><name name-style="western"><surname>Calderón-Aguilera</surname><given-names>LE</given-names></name><name name-style="western"><surname>Jorajuria-Corbo</surname><given-names>CA</given-names></name></person-group> (<year>1986</year>)<article-title> Nuevos registros de especies de Poliquetos (Annelida: Polychaeta) para la Bahía de San Quintín, Baja California, México.</article-title><source>Ciencias Marinas </source><volume>12</volume>: <fpage>41</fpage>-<lpage>61</lpage>.</mixed-citation></ref></ref-list></tp:taxon-treatment>
