# Supplementary material for: Review of the Capitellidae (Annelida, Polychaeta) from the Eastern Tropical Pacific region, with notes on selected species
Source: Zookeys. 2011 Dec 3;(151):17–52. doi: 10.3897/zookeys.151.1964 (PMC3286223; doi:10.3897/zookeys.151.1964)
Supplement: XML Treatment for Rashgua [file zookeys.151.1964-treatment57.xml]

<!DOCTYPE tp:taxon-treatment
  PUBLIC "-//TaxonX//DTD Taxonomic Treatment Publishing DTD v0 20100105//EN" "tax-treatment-NSO.dtd">
<tp:taxon-treatment xmlns:tp="http://www.plazi.org/taxpub"><tp:treatment-meta><mixed-citation publication-type="journal"><person-group><name><surname>García-Garza</surname><given-names>María Elena</given-names></name><name><surname>León-González</surname><given-names>Jesús Angel De</given-names></name></person-group><article-title>Review of the Capitellidae (Annelida, Polychaeta) from the Eastern Tropical Pacific region,  with notes on selected species</article-title><source>Zookeys</source><day>3</day><month>12</month><year>2011</year><volume>2011</volume><issue>151</issue><fpage>17</fpage><lpage>52</lpage><pub-id pub-id-type="doi">10.3897/zookeys.151.1964</pub-id></mixed-citation></tp:treatment-meta><tp:nomenclature><label>Genus</label><tp:taxon-name>
                            <tp:taxon-name-part taxon-name-part-type="genus">Rashgua</tp:taxon-name-part>
                        </tp:taxon-name><tp:taxon-authority>Wesenberg-Lund, 1949</tp:taxon-authority><tp:nomenclature-citation-list><tp:nomenclature-citation><tp:taxon-name>Rashgua</tp:taxon-name><comment> Wesenberg-Lund, 1949: 336</comment></tp:nomenclature-citation></tp:nomenclature-citation-list></tp:nomenclature><tp:treatment-sec sec-type="Type species"><title>Type species.</title><p><italic><tp:taxon-name>Rashgua rubrocincta</tp:taxon-name></italic> Wesenberg-Lund, 1949</p></tp:treatment-sec><tp:taxon-treatment><tp:treatment-meta><mixed-citation publication-type="journal"><person-group><name><surname>García-Garza</surname><given-names>María Elena</given-names></name><name><surname>León-González</surname><given-names>Jesús Angel De</given-names></name></person-group><article-title>Review of the Capitellidae (Annelida, Polychaeta) from the Eastern Tropical Pacific region,  with notes on selected species</article-title><source>Zookeys</source><day>3</day><month>12</month><year>2011</year><volume>2011</volume><issue>151</issue><fpage>17</fpage><lpage>52</lpage><pub-id pub-id-type="doi">10.3897/zookeys.151.1964</pub-id></mixed-citation></tp:treatment-meta><tp:nomenclature><tp:taxon-name>
                                <tp:taxon-name-part taxon-name-part-type="genus">Rashgua</tp:taxon-name-part>
                                <tp:taxon-name-part taxon-name-part-type="species">lobatus</tp:taxon-name-part>
                            <object-id xmlns:xlink="http://www.w3.org/1999/xlink" xlink:type="simple">http://species-id.net/wiki/Rashgua_lobatus</object-id>
                            </tp:taxon-name><tp:taxon-authority>(Hartman, 1947)</tp:taxon-authority><tp:nomenclature-citation-list><tp:nomenclature-citation><tp:taxon-name>Notomastus lobatus</tp:taxon-name><comment> Hartman, 1947: 415, Pl. 51, figs 1–5; 1969: 399, figs 1–5; <xref ref-type="bibr" rid="B26">Ewing 1984a</xref>: 22, fig. 18.</comment></tp:nomenclature-citation><tp:nomenclature-citation><tp:taxon-name>Rashgua near lobatus</tp:taxon-name><comment> Green, 2002: 309, fig. 22 a–g.</comment></tp:nomenclature-citation><!--PageBreak--></tp:nomenclature-citation-list></tp:nomenclature><tp:treatment-sec sec-type="Type locality"><title>Type locality.</title><p>Baja California, Espíritu Santo Island, México, Stn. 1107-40, 6–10 m,intertidal in soft bottoms.</p></tp:treatment-sec><tp:treatment-sec sec-type="Type material"><title>Type material.</title><p>Holotype (LACM-AHF POLY 1107–40), 1 Paratype (LACM-AHF POLY 0411) and 1 Paratype (LACM-AHF POLY 1069-40).</p></tp:treatment-sec><tp:treatment-sec sec-type="Material examined"><title>Material examined.</title><p>(173 specimens) Baja California Sur: La Paz Bay, Caimancito beach, Stn. C-37 [<named-content xmlns:xlink="http://www.w3.org/1999/xlink" content-type="dwc:verbatimCoordinates" xlink:type="simple">24°08'23.4"N, 110°18'00"W</named-content>] (8 specimens), 1.5 m, February 29 1986, Coll. Héctor Salaices-Polanco; Ensenada de la Paz (UANL-6554), Stn. 3 [<named-content xmlns:xlink="http://www.w3.org/1999/xlink" content-type="dwc:verbatimCoordinates" xlink:type="simple">24°07'09.9"N, 110°21'18.2"W</named-content>] (12 specimens), 0.20 m, November 2005; (UANL-6555), Stn. 2 [<named-content xmlns:xlink="http://www.w3.org/1999/xlink" content-type="dwc:verbatimCoordinates" xlink:type="simple">24°06'30.6"N, 110°24'05.1"W</named-content>] (52 specimens), 0.20 m, March 6 2006; (UANL-6556), Stn. 2 (106 specimens), 27 m, 1 June 2006, Coll. DHV; Sonora: Guaymas, Varadero beach (UANL-6557) [<named-content xmlns:xlink="http://www.w3.org/1999/xlink" content-type="dwc:verbatimCoordinates" xlink:type="simple">27°54'04.3"N, 110°52'07.7"W</named-content>] (3 specimens), 1 m, July 1 2005, Coll. JALG and MEGG.</p></tp:treatment-sec><tp:treatment-sec sec-type="Records"><title>Records.</title><p>USA: Gulf of México, Mobile Bay, Mississippi, North Carolina (<xref ref-type="bibr" rid="B26">Ewing 1984a</xref>), Thailand (<xref ref-type="bibr" rid="B40">Green 2002</xref> as <italic><tp:taxon-name>Rashgua near lobatus</tp:taxon-name></italic>). México: Baja California (<xref ref-type="bibr" rid="B43">Hartman 1947</xref>, 1969), Baja California Sur, Sonora (material reported in this study).</p></tp:treatment-sec></tp:taxon-treatment><ref-list><ref id="B26"><mixed-citation xmlns:xlink="http://www.w3.org/1999/xlink" xlink:type="simple"><person-group><name name-style="western"><surname>Ewing</surname><given-names>RM</given-names></name></person-group> (<year>1984a</year>)<article-title> Chapter 14 Capitellidae.</article-title> In: <person-group><name name-style="western"><surname>Uebelacker</surname><given-names>JM</given-names></name><name name-style="western"><surname>Johnson</surname><given-names>PG</given-names></name><name name-style="western"><surname>Barry A Vittor</surname><given-names>Associates</given-names></name></person-group> (<role>Eds</role>). <issue-title> Taxonomic Guide to the Polychaetes of the Northern Gulf of Mexico. Vol.</issue-title><volume>2</volume>: <fpage>14</fpage>–<lpage>47</lpage>. Inc. Mobile, Alabama, 47.</mixed-citation></ref><ref id="B40"><mixed-citation xmlns:xlink="http://www.w3.org/1999/xlink" xlink:type="simple"><person-group><name name-style="western"><surname>Green</surname><given-names>KD</given-names></name></person-group> (<year>2002</year>)<source> Capitellidae (Polychaeta) from the Andaman Sea. In: Eibye-Jacobsen, D (Eds) Proceedings of the International Workshop on the Polychaetes of the Andaman Sea. Phuket Marine Biological Center, Department of Fisheries, Thailand, 3 June - 27 August, 1997. Phuket Marine Biological Center Special Publication 249–344.</source></mixed-citation></ref><ref id="B43"><mixed-citation xmlns:xlink="http://www.w3.org/1999/xlink" xlink:type="simple"><person-group><name name-style="western"><surname>Hartman</surname><given-names>O</given-names></name></person-group> (<year>1947</year>)<article-title> Polychaetous annelids Part VII. Capitellidae.</article-title><source>Allan Hancock Pacific Expeditions, California </source><volume>10</volume>: <fpage>391</fpage>-<lpage>481</lpage>.</mixed-citation></ref></ref-list></tp:taxon-treatment>
