# Supplementary material for: Review of the Capitellidae (Annelida, Polychaeta) from the Eastern Tropical Pacific region, with notes on selected species
Source: Zookeys. 2011 Dec 3;(151):17–52. doi: 10.3897/zookeys.151.1964 (PMC3286223; doi:10.3897/zookeys.151.1964)
Supplement: XML Treatment for Scyphoproctus [file zookeys.151.1964-treatment59.xml]

<!DOCTYPE tp:taxon-treatment
  PUBLIC "-//TaxonX//DTD Taxonomic Treatment Publishing DTD v0 20100105//EN" "tax-treatment-NSO.dtd">
<tp:taxon-treatment xmlns:tp="http://www.plazi.org/taxpub"><tp:treatment-meta><mixed-citation publication-type="journal"><person-group><name><surname>García-Garza</surname><given-names>María Elena</given-names></name><name><surname>León-González</surname><given-names>Jesús Angel De</given-names></name></person-group><article-title>Review of the Capitellidae (Annelida, Polychaeta) from the Eastern Tropical Pacific region,  with notes on selected species</article-title><source>Zookeys</source><day>3</day><month>12</month><year>2011</year><volume>2011</volume><issue>151</issue><fpage>17</fpage><lpage>52</lpage><pub-id pub-id-type="doi">10.3897/zookeys.151.1964</pub-id></mixed-citation></tp:treatment-meta><tp:nomenclature><label>Genus</label><tp:taxon-name>
                            <tp:taxon-name-part taxon-name-part-type="genus">Scyphoproctus</tp:taxon-name-part>
                        </tp:taxon-name><tp:taxon-authority>Gravier, 1904</tp:taxon-authority><tp:nomenclature-citation-list><tp:nomenclature-citation><tp:taxon-name>Scyphoproctus</tp:taxon-name><comment> Gravier, 1904:557.</comment></tp:nomenclature-citation></tp:nomenclature-citation-list></tp:nomenclature><tp:treatment-sec sec-type="Type species"><title>Type species.</title><p><italic><tp:taxon-name>Scyphoproctus djiboutiensis</tp:taxon-name></italic> Gravier, 1904.</p></tp:treatment-sec><tp:taxon-treatment><tp:treatment-meta><mixed-citation publication-type="journal"><person-group><name><surname>García-Garza</surname><given-names>María Elena</given-names></name><name><surname>León-González</surname><given-names>Jesús Angel De</given-names></name></person-group><article-title>Review of the Capitellidae (Annelida, Polychaeta) from the Eastern Tropical Pacific region,  with notes on selected species</article-title><source>Zookeys</source><day>3</day><month>12</month><year>2011</year><volume>2011</volume><issue>151</issue><fpage>17</fpage><lpage>52</lpage><pub-id pub-id-type="doi">10.3897/zookeys.151.1964</pub-id></mixed-citation></tp:treatment-meta><tp:nomenclature><tp:taxon-name>
                                <tp:taxon-name-part taxon-name-part-type="genus">Scyphoproctus</tp:taxon-name-part>
                                <tp:taxon-name-part taxon-name-part-type="species">oculatus</tp:taxon-name-part>
                            <object-id xmlns:xlink="http://www.w3.org/1999/xlink" xlink:type="simple">http://species-id.net/wiki/Scyphoproctus_oculatus</object-id>
                            </tp:taxon-name><tp:taxon-authority>Reish, 1959</tp:taxon-authority><tp:nomenclature-citation-list><tp:nomenclature-citation><tp:taxon-name>Scyphoproctus oculatus</tp:taxon-name><comment> Reish, 1959: 78; <xref ref-type="bibr" rid="B65">Reish 1963</xref>: 429; <xref ref-type="bibr" rid="B46">Hartman 1969</xref>: 405; <xref ref-type="bibr" rid="B71">Salazar-Vallejo 1991</xref>: 85.</comment></tp:nomenclature-citation></tp:nomenclature-citation-list></tp:nomenclature><tp:treatment-sec sec-type="Type locality"><title>Type locality.</title><p>California, New Port Bay, intertidal, in soft bottoms with fine sand and shells fragments.</p></tp:treatment-sec><tp:treatment-sec sec-type="Type material"><title>Type material.</title><p>Holotype (LACM-AHF POLY 11108, POLY 0481) and 1 Paratype (BMNH AN03 1959.12.18.1).</p></tp:treatment-sec><tp:treatment-sec sec-type="Material examined"><title>Material examined.</title><p>(13 specimens) Baja California Sur: La Paz Bay, San Gabriel (UANL -6559) [<named-content xmlns:xlink="http://www.w3.org/1999/xlink" content-type="dwc:verbatimCoordinates" xlink:type="simple">24°18'44.3"N, 110°20'10.7"W</named-content>] (2 specimens), August 31 2004; Concepción Bay, Santispac beach (UANL-6561) [<named-content xmlns:xlink="http://www.w3.org/1999/xlink" content-type="dwc:verbatimCoordinates" xlink:type="simple">26°45'45.3"N, 111°53'30.0"W</named-content>] (3 specimens), 0.50 m, June 25 2005, Colls. JALG and MEGG.</p></tp:treatment-sec><tp:treatment-sec sec-type="Records"><title>Records.</title><p>USA: Southern California (<xref ref-type="bibr" rid="B64">Reish 1959</xref>, Hartman 1965, <xref ref-type="bibr" rid="B46">1969</xref>). México: Baja California, San Quintín Bay (<xref ref-type="bibr" rid="B65">Reish 1963</xref>), Gulf of California, Rasa Island (<xref ref-type="bibr" rid="B71">Salazar-Vallejo 1991</xref>); Baja California Sur (material reported in this study).</p><!--PageBreak--></tp:treatment-sec></tp:taxon-treatment><ref-list><ref id="B65"><mixed-citation xmlns:xlink="http://www.w3.org/1999/xlink" xlink:type="simple"><person-group><name name-style="western"><surname>Reish</surname><given-names>DJ</given-names></name></person-group> (<year>1963</year>)<article-title> A quantitative study of the benthic polychaetous annelids of Bahía de San Quintín, Baja California.</article-title><source>Pacific Naturalist </source><volume>3</volume>: <fpage>401</fpage>-<lpage>436</lpage>.</mixed-citation></ref><ref id="B46"><mixed-citation xmlns:xlink="http://www.w3.org/1999/xlink" xlink:type="simple"><person-group><name name-style="western"><surname>Hartman</surname><given-names>O</given-names></name></person-group> (<year>1969</year>)<source> Atlas of the Sedentariate polychaetous annelids from California.</source><publisher-name>Allan Hancock Foundation</publisher-name>, <publisher-loc>University of Southern California</publisher-loc>, <lpage>812</lpage> pp.</mixed-citation></ref><ref id="B71"><mixed-citation xmlns:xlink="http://www.w3.org/1999/xlink" xlink:type="simple"><person-group><name name-style="western"><surname>Salazar-Vallejo</surname><given-names>SI</given-names></name></person-group> (<year>1991</year>)<article-title> Poliquetos (Annelida: Polychaeta) de fondos blandos en Isla Rasa, Golfo de California.</article-title><source>Ciencias Marinas </source><volume>16</volume>: <fpage>75</fpage>-<lpage>85</lpage>.</mixed-citation></ref><ref id="B64"><mixed-citation xmlns:xlink="http://www.w3.org/1999/xlink" xlink:type="simple"><person-group><name name-style="western"><surname>Reish</surname><given-names>DJ</given-names></name></person-group> (<year>1959</year>)<article-title> A new species of polychaetous Annelid (Family Capitellidae) from southern California.</article-title><source>Pacific Science </source><volume>13</volume>: <fpage>78</fpage>-<lpage>80</lpage>.</mixed-citation></ref></ref-list></tp:taxon-treatment>
